# Supplementary material for: Insights into the Regulatory Role of MicroRNAs in Penaeus monodon Under Moderately Low Salinity Stress
Source: Biology (Basel). 2025 Apr 18;14(4):440. doi: 10.3390/biology14040440 (PMC12024918; doi:10.3390/biology14040440)
Supplement: Supplementary file 1 [file biology-14-00440-s001.zip]

Archive with 5 entries (5 files):
- Fig. S1.tif
- Table S1.xlsx
- Table S2.xlsx
- Table S3.xlsx
- Table S4.xlsx
