# Supplementary material for: Insights into the Regulatory Role of MicroRNAs in Penaeus monodon Under Moderately Low Salinity Stress
Source: Biology (Basel). 2025 Apr 18;14(4):440. doi: 10.3390/biology14040440 (PMC12024918; doi:10.3390/biology14040440)
Supplement: Supplementary file 1 [file biology-14-00440-s001.zip › Table S1.xlsx]

## Sheet: S1
Supplementary Table S1 Primers used for miRNA expression validation
miR-21-3p	Forward	GCGCAACACCAGTCGATG
	Reverse	AGTGCAGGGTCCGAGGTATT
	Reverse transcription	GTCGTATCCAGTGCAGGGTCCGAGGTATTCGCACTGGATACGACACAGCC
miR-409-3p	Forward	CGGAATGTTGCTCGGTGA
	Reverse	AGTGCAGGGTCCGAGGTATT
	Reverse transcription	GTCGTATCCAGTGCAGGGTCCGAGGTATTCGCACTGGATACGACAGGGGT
miR-423-5p	Forward	GTGAGGGGCAGAGAGCGA
	Reverse	AGTGCAGGGTCCGAGGTATT
	Reverse transcription	GTCGTATCCAGTGCAGGGTCCGAGGTATTCGCACTGGATACGACAAAGTC
miR-494-3p	Forward	GCGTGAAACATACACGGGAA
	Reverse	AGTGCAGGGTCCGAGGTATT
	Reverse transcription	GTCGTATCCAGTGCAGGGTCCGAGGTATTCGCACTGGATACGACAGAGGT
miR-965-3p	Forward	GCGTAAGCGTATGGCTTTTC
	Reverse	AGTGCAGGGTCCGAGGTATT
	Reverse transcription	GTCGTATCCAGTGCAGGGTCCGAGGTATTCGCACTGGATACGACAGAGGG
miR-1000-5p	Forward	CGCGATATTGTCCCGTCAC
	Reverse	AGTGCAGGGTCCGAGGTATT
	Reverse transcription	GTCGTATCCAGTGCAGGGTCCGAGGTATTCGCACTGGATACGACACTGCT
U6	Forward	CTCGCTTCGGCAGCACA
	Reverse	AACGCTTCACGAATTTGCGT
