# Supplementary material for: Insights into the Regulatory Role of MicroRNAs in Penaeus monodon Under Moderately Low Salinity Stress
Source: Biology (Basel). 2025 Apr 18;14(4):440. doi: 10.3390/biology14040440 (PMC12024918; doi:10.3390/biology14040440)
Supplement: Supplementary file 1 [file biology-14-00440-s001.zip › Table S2.xlsx]

## Sheet: Sheet1
id	length	seq	CK-1_TPM	CK-2_TPM	CK-3_TPM	6h-1_TPM	6h-2_TPM	6h-3_TPM	24h-1_TPM	24h-2_TPM	24h-3_TPM	96h-1_TPM	96h-2_TPM	96h-3_TPM	type
miR-100-5p	21	AACCCGTAGATCCGAACTTGT	359928	294058	307231	316681	275846	297857	413006	401199	387772	348840	394338	351708	known_mirna
miR-750-3p	21	CCAGATCTAACTCTTCCAGCT	208730	250223	256917	257439	282994	268615	227894	185294	194191	253020	231203	276881	known_mirna
miR-184-3p	20	TGGACGGAGAACTGATAAGG	46000.4	37138.8	43872.4	41717	29460.2	37797.2	53635.4	55600.8	57669.5	67274.4	67035	57990.3	known_mirna
miR-275-3p	21	TCAGGTACCTGATGTAGCGCG	34429.6	47292.9	34969.1	31625.1	32933.2	34448.1	29323.5	34199.5	39107.6	38904.6	26978.7	39868.2	known_mirna
let-7-5p	22	TGAGGTAGTAGGTTGTATAGTT	35015.9	27300.4	33915	39215.1	33848.8	28947.3	30121.8	25939.6	25132.6	26704.3	27042.4	26385.5	exist_mirna
miR-100	23	AACCCGTAGATCCGAACTTGTGA	21766.5	18844.4	19345.2	22702.6	22145.1	19897.6	25481.1	33609.2	26550.9	15899.3	14490.5	25280.6	known_mirna
miR-1175-3p	21	TGAGATTCAACTCCTCCAACT	20686.8	20052.4	25869.1	19361.6	29112.2	25402.3	14692.5	12459.6	16040.7	13749.4	17808.9	19717.7	known_mirna
miR-995	21	TAGCACCACAGGATTCAGCAT	15661.4	16674.6	15108.8	21370.7	12900.9	15505.7	17691.7	23287	19061.8	16026.6	10200.7	18367.8	known_mirna
bantam-3p	23	TGAGATCATTGTGAAAGCTGATT	17702.6	19482.7	20251.5	23025.4	24962.5	20715.3	12304	10882.3	13227.7	13875.3	14849.2	12046	exist_mirna
miR-317-3p	25	TGAACACAGCTGGTGGTATCTCAGT	4945.06	5430.26	6557.06	3168.47	8401.49	6906.13	3868.53	2696.29	6000.3	3970.31	6406.74	3795.51	known_mirna
miR-8-5p	22	CATCTTACCGGACAGCATTAGA	4694.53	4924.15	4891.97	4071.03	4185.97	5563.45	4729.95	5313.65	4683.35	4122.41	3962.43	3650.1	known_mirna
miR-200-5p	22	CATCTTACCGGACAGCATTAGA	4686.99	4918.17	4886.37	4064.11	4179.22	5552.14	4725.2	5308.02	4676.25	4117.83	3958.7	3645.9	known_mirna
miR-2-3p	23	TATCACAGCCAGCTTTGATGAGC	4573	3800.2	3957.15	4838.31	5018.73	4220.94	5601.44	4876.87	5469.46	5734.86	4003.19	5177.18	known_mirna
miR-1-3p	22	TGGAATGTAAAGAAGTATGGAG	6750.28	5532.78	4965.4	5045.36	5207.21	5545.47	3349.73	5775.93	4826.65	4398.57	3511.44	3171.87	known_mirna
miR-12	23	TGAGTATTACATCAGGTACTGGT	3844.65	4992.37	3586.76	6201.66	6016.77	5408.62	2277.85	2638.25	3362.65	3066.32	1842.25	2607.03	known_mirna
miR-276-3p	22	TAGGAACTTCATACCGTGCTCT	4129.41	3893.69	3157.31	4376.82	4248.86	4919.78	3054.97	3797.28	3993.63	3326.57	2798.69	2615.95	known_mirna
miR-99-5p	20	AACCCGTAGATCCGAACTTG	3389.86	1948.14	2347.04	2453.24	1823.86	2072.76	2644.23	2173.79	2909.08	2985.96	4430.39	2616.48	known_mirna
miR-9	23	TCTTTGGTGATCTAGCTGTATGA	2935.9	3359.65	2538.36	2686.48	2624.78	2280.32	1932.06	2084.36	2516.22	3104.89	2582.05	2159.77	known_mirna
miR-305-5p	23	ATTGTACTTCATCAGGTGCTCGG	2257.11	3433.6	1945.11	3466.81	4137.66	2985.18	1323.87	1849.76	1990.51	2583.86	1179.17	1720.65	known_mirna
miR-71-5p	22	TGAAAGACATGGGTAGTGAGAT	2440.32	1839.96	2273.68	2506.6	2367.36	2038.91	2116.95	1600.43	2000.16	2615.41	2425.43	2199.27	known_mirna
miR-750	24	CCAGATCTAACTCTTCCAGCTCAT	1255.77	1706.59	2091.59	2624.18	3356.57	1992.45	1966.34	1609.65	1785.7	2406.67	1587.39	2910.58	known_mirna
miR-9-5p	23	TCTTTGGTGATCTAGCTGTGTGA	1933.47	2150.85	1862.53	2039.5	1963.23	1493.04	1822.75	1693.19	1966.06	2504.84	2048.45	1794.54	known_mirna
miR-281-5p	22	AAGAGAGCTATCCGTCGACAGT	607.158	2719.77	1252.58	495.397	1537.08	2245.17	619.843	2598.4	1260.57	401.832	30.689	650.018	known_mirna
miR-2944	22	TATCACAGTCCTAGTTACCTAG	1461.03	1498.38	1353.68	1513.18	1767.41	1923.78	806.995	1035.13	1296.84	1252.15	820.16	1185.86	known_mirna
miR-8-3p	23	TAATACTGTCAGGTAAAGATGTA	1469.23	1530.03	1628.94	1489.78	1938.33	1992.21	861.76	633.328	996.041	1050.96	1295.2	952.389	known_mirna
miR-279-3p	21	TGACTAGAGTCTCACTTATCC	1704.01	1744.53	1547.35	1565.84	1446.31	2069.02	699.162	1190.17	1110.37	1017.25	696.496	960.263	known_mirna
miR-306-5p	21	TCAGGTACTATGTGACTCTGC	1846.51	1971.55	1376.9	1537.27	1629.43	1695.88	600.268	610.778	960.166	1193.63	1090.37	758.682	known_mirna
miR-125-5p	22	TCCCTGAGACCCTTTCTTGTGA	1608.59	1224.38	1499.93	975.198	936.927	863.927	803.601	1224.38	1117.07	1158.03	534.243	1221.95	known_mirna
miR-125	23	TCCCTGAGACCCTTTCTTGTGAA	1022.74	892.569	1078.58	563.214	676.234	520.244	632.629	1300.23	990.719	576.048	209.375	1120.5	known_mirna
miR-92-3p	21	AATTGCACTAGTCCCGGCCTG	829.993	937.618	522.16	805.392	888.419	916.489	740.576	975.169	1346.52	555.552	740.35	1089.14	known_mirna
miR-263-5p	23	AATGGCACTGGAAGAATTCACGG	1369.17	1048.22	71.0833	354.769	45.1352	2744.1	13.2387	3001.74	46.7172	4.5847	8.444	11.5489	known_mirna
miR-2	23	TATCACAGCCACCTTTGATGAGC	1007.98	843	927.637	1056.07	1229.26	860.428	768.976	625.769	777.831	831.171	675.976	816.821	known_mirna
miR-315-5p	21	TTTTGATTGTTGCTCAGAAGG	1801.83	1618.59	221.417	639.179	481.706	2475.84	142.571	1158.13	241.273	161.272	101.964	108.271	known_mirna
miR-2478	18	ATCCCACTCCTGACACCA	850.718	939.071	396.252	496.974	605.307	811.284	303.585	1536.36	1807.78	1497.83	792.83	518.256	known_mirna
miR-3968	18	ATCCCACTCCTGACACCA	588.257	718.835	304.827	328.132	433.496	590.299	229.697	1241.42	1298.42	1039.37	546.591	388.2	known_mirna
miR-277	23	TAAATGCATTGTCTGGTATGTCA	689.975	612.673	724.52	502.406	943.573	822.838	356.087	384.891	810.553	556.092	635.481	336.755	known_mirna
let-7	23	TGAGGTAGTAGGTTGTATAGTTA	524.922	549.137	662.89	648.029	654.907	561.984	477.385	471.505	507.384	491.097	406.766	562.22	exist_mirna
miR-79-3p	21	ATAAAGCTAGATTACCAAAGT	665.769	525.24	619.03	646.364	637.844	487.535	370.344	260.993	518.817	670.438	656.727	418.253	known_mirna
miR-9-3p	21	ATAAAGCTAGATTACCAAAGT	669.665	526.29	615.476	644.261	631.694	489.57	369.326	263.684	516.648	664.775	654.73	415.366	known_mirna
miR-285	23	TAGCACCATGTGAATTCAGTACA	607.822	457.749	90.7447	207.832	39.0841	589.241	31.3429	878.306	70.1743	33.1713	37.5895	25.3288	known_mirna
miR-307-3p	21	TCACAACCTCCTTGAGTGAGT	375.951	355.3	320.555	393.409	474.267	554.905	138.271	206.924	239.894	238.672	154.807	224.416	known_mirna
miR-67-3p	21	TCACAACCTCCTTGAGTGAGT	282.274	257.373	234.197	279.504	313.268	380.053	107.381	158.108	183.715	193.634	124.754	169.034	known_mirna
miR-81	19	TGAGATCATTGTGAAAGCT	292.719	186.813	187.161	220.361	181.83	186.731	168.03	158.108	189.037	173.138	306.89	143.705	known_mirna
miR-190-5p	23	AGATATGTTTGATATTCTTGGTT	220.928	229.359	145.57	156.662	203.356	198.611	129.332	148.755	220.773	163.969	248.963	109.977	known_mirna
miR-965	21	TAAGCGTATGGCTTTTCCCCT	131.811	67.0073	82.5776	231.577	233.81	60.2096	324.179	253.306	211.508	332.522	198.752	479.016	known_mirna
miR-143-3p	20	TGAGATGAAGCACTGTAGCT	464.902	226.452	274.578	307.454	61.6021	278.754	90.5211	88.0228	232.994	168.014	326.048	66.7997	known_mirna
miR-71-3p	22	TCTCACTACCTTGTCTTTCACG	146.152	194.886	182.019	162.883	250.376	267.608	90.4079	158.364	159.075	119.201	90.5235	153.154	known_mirna
miR-26-5p	22	TTCAAGTAATCCAGGATAGGCT	460.674	200.78	220.131	252.255	57.4358	232.539	49.7866	149.395	216.831	169.093	253.502	45.6706	known_mirna
miR-235-3p	20	TATTGCACTTTCCCCGGCCT	157.261	133.369	89.2323	170.156	158.32	133.438	189.868	159.902	314.799	132.416	176.326	234.127	known_mirna
miR-1	22	TGGAATGTAAAGAAGTATGTAT	340.47	127.556	194.723	202.224	141.457	200.156	75.4719	151.958	299.226	165.857	223.267	73.6241	known_mirna
miR-281-3p	21	CTGTCATGGAGTTGCTCTCTT	77.0968	352.636	154.19	66.9408	189.568	232.051	50.6918	124.154	101.516	73.3545	4.1766	75.5926	known_mirna
miR-7977	18	TTCCCGGCCATCGCACCA	136.868	196.662	96.6431	69.1313	81.3425	160.451	54.1995	187.833	246.99	227.075	131.018	70.2119	known_mirna
miR-27-3p	21	TTCACAGTGGCTAAGTTCTGC	462.581	186.975	194.647	217.032	37.3977	217.406	34.8506	196.546	159.666	172.599	203.655	37.2714	known_mirna
miR-30-5p	24	TGTAAACATCCTTGACTGGAAGCT	488.695	203.767	206.369	238.06	67.2564	207.723	38.2451	92.6353	198.499	91.1537	210.737	28.0848	known_mirna
miR-29-3p	22	TAGCACCATGTGAATTCAGTAC	295.372	227.421	48.6996	96.9941	14.9789	235.306	10.2968	348.247	26.611	19.4174	32.4141	7.4805	known_mirna
miR-2944-3p	20	TATCACAGTGTTAGTTACCT	177.654	121.824	108.062	205.817	141.655	145.48	120.959	52.9162	118.665	153.721	203.837	121.394	known_mirna
miR-133	22	TTGGTCCCCTTCAACCAGCTGT	314.107	125.376	174.532	196.704	143.143	197.471	36.5479	79.5664	265.125	107.874	157.44	51.1825	known_mirna
miR-87-3p	22	GTGAGCAAAGTTTCAGGTGTGT	192.411	139.747	129.084	118.461	152.765	152.151	68.0039	94.8135	158.483	144.282	112.95	75.1989	known_mirna
miR-10-5p	22	TACCCTGTAGATCCGAATTTGT	178.235	124.327	129.236	140.015	83.1281	131.648	80.6769	167.974	171.888	93.3112	99.0584	51.8387	known_mirna
let-7-3p	22	CTGTACAACTTGCTAACTTTCC	111.749	135.226	95.4331	74.0379	127.371	163.136	53.068	105.448	105.853	61.2186	41.4029	79.9235	exist_mirna
miR-275	25	TCAGGTACCTGATGTAGCGCGCGTT	63.5842	119.967	90.669	81.4855	143.242	99.3459	54.8784	116.339	101.122	66.3426	27.602	103.153	known_mirna
miR-21-5p	23	TAGCTTATCAGACTGATGTTGAC	500.964	192.303	111.238	120.301	44.4408	90.0704	21.7251	282.262	46.52	130.528	88.7984	9.974	known_mirna
miR-1175-5p	24	AAGTGGAGAAGTGGTCTCCTCACT	98.7337	102.691	65.9411	106.106	139.869	117.327	62.0069	62.3975	84.1697	87.9175	66.5534	55.2509	known_mirna
miR-317	23	TGAACACAGCTGGTGGTATCTCT	56.0403	66.0385	139.369	60.457	103.365	142.957	71.6248	63.4225	80.8187	51.5099	84.1678	86.7478	known_mirna
miR-2779	18	ATCCGGTTCGAAGGACCA	150.878	145.156	63.0675	82.7998	107.63	97.8814	29.5325	98.7854	148.233	100.593	74.7251	41.471	known_mirna
miR-184	19	TGGACGGAGAACTGATAAA	86.5474	54.6554	69.1172	68.7808	46.7223	60.1283	75.6982	88.7915	81.8043	69.5789	116.673	101.184	known_mirna
miR-22-3p	22	AAGCTGCCAGTTGAAGAACTGT	320.739	114.478	114.49	119.249	40.5721	103.251	13.9176	76.2352	122.016	78.2088	99.5123	23.229	known_mirna
miR-11202-5p	18	ATCCGGTTCGAAGGACCA	144.909	141.2	59.8159	79.996	106.341	94.5454	28.401	96.7354	145.079	95.4687	72.4552	40.2898	known_mirna
miR-7550	18	ATCCGGTTCGAAGGACCA	144.992	140.796	59.2865	79.6455	106.043	94.1386	28.2878	96.0947	144.094	94.9293	72.092	40.1586	known_mirna
miR-34-5p	23	TGGCAGTGTGGTTAGCTGGTTGT	80.4128	119.806	67.6048	67.6417	104.654	123.918	40.9608	86.3571	73.5253	51.7796	41.3122	53.676	known_mirna
miR-2765-5p	23	TTGGTAACTCCACCACCGTTGGC	213.964	168.649	1.9661	3.1543	0.8928	227.902	0.2263	158.877	3.5481	1.8878	0.8172	1.5748	known_mirna
miR-1260	18	ATCCCACCGCTGCCACCA	126.588	75.5649	43.7087	54.4989	77.3746	73.0652	24.5538	98.7854	193.768	121.628	66.3718	48.1641	known_mirna
miR-7-5p	24	TGGAAGACTAGTGATTTTGTTGTT	76.8481	88.159	77.0573	77.6303	99.595	64.0338	64.4963	64.0632	89.2948	57.7127	68.7325	54.9884	known_mirna
miR-1000-5p	21	ATATTGTCCCGTCACAGCAGT	36.1443	179.386	57.8497	73.7751	82.9297	60.291	13.465	26.394	44.5488	101.941	36.4092	130.187	known_mirna
miR-46-3p	21	CTGTCATGGAGTTGCTCTCTT	29.5952	145.478	62.6138	19.0133	69.6371	99.6714	21.1593	54.3256	43.5633	29.9351	1.2711	32.4156	known_mirna
miR-965-3p	23	TAAGCGTATGGCTTTTCCCCTCT	56.4548	14.0473	23.6692	92.0874	120.327	13.5065	109.983	97.376	107.824	64.7245	61.9228	169.952	known_mirna
miR-316-5p	23	TGTCTTTTTCTGCTTTGCTGCCG	78.8377	65.6349	42.045	71.0589	101.678	91.3722	37.2268	53.1724	76.0879	35.8682	28.2375	34.9091	known_mirna
miR-745-3p	22	GAGCTGCCCAATGAAGGGCTGT	98.4021	88.5627	50.4389	70.0951	104.654	88.4431	24.667	33.441	60.1212	38.565	32.7773	48.2953	known_mirna
miR-378-3p	22	ACTGGACTTGGAGTCAGAAGGC	241.073	31.0817	61.9332	63.6989	34.3226	74.123	10.6362	32.8003	233.389	65.2639	84.2586	15.8797	known_mirna
miR-99	23	AACCCGTAGATCCGATCTTGTGA	111.335	47.7932	59.1353	60.7199	24.7003	57.1178	27.3826	54.8381	105.853	44.4981	64.8283	29.7909	known_mirna
miR-7975	18	ATCCTGGTCACGGCACCA	73.8637	76.7758	47.6409	28.5637	36.4057	56.0601	20.5935	34.8504	85.7467	83.0632	50.8457	25.8537	known_mirna
miR-206-3p	22	TGGAATGTAAGGAAGTGTGTGG	118.961	37.1366	57.3204	70.6208	22.1212	73.472	29.6456	51.763	71.7512	44.7678	76.4502	9.4491	known_mirna
miR-126-3p	21	TCGTACCGTGAGTAATAATGC	129.987	74.6768	79.7041	90.5979	13.1934	84.7817	6.7891	13.3251	35.4814	18.878	86.4377	7.3493	known_mirna
miR-9993-3p	18	GTCTCGGTGGGACCTCCA	59.1905	55.6241	34.1049	33.2952	48.7063	41.6586	17.0859	36.6441	88.3092	152.372	63.9203	28.216	known_mirna
miR-282-5p	22	TAGCCTCTCCTTGGCTTTGTCT	102.05	28.7405	44.9186	70.9713	74.0019	50.4459	30.5509	24.9846	44.3517	45.3072	40.8582	22.1791	known_mirna
miR-199-5p	23	CCCAGTGTTCAGACTACCTGTTC	93.7597	46.5822	66.0167	67.6417	21.9228	63.4642	20.3672	20.8846	51.8422	32.0926	61.2873	10.6302	known_mirna
miR-9226-5p	20	AGGTCCCTGTTCGGGCGCCA	32.7454	51.1839	31.9875	24.1828	25.2955	62.3251	24.1012	30.2378	50.4624	50.1615	26.6032	28.8722	known_mirna
miR-283	21	AAATATCAGCAGGTAATTTGG	38.9629	45.0483	48.4728	61.9465	50.1943	35.6376	31.0035	31.7753	48.4912	54.4765	38.1343	30.972	known_mirna
miR-6489-5p	19	GGCACAGGACTGGCGCCCT	122.443	20.3444	2.3442	59.1427	9.3246	12.8556	12.7861	28.3159	193.571	46.3859	7.3545	21.6541	known_mirna
miR-1261	19	CAATGGATAAGGCATTGGC	44.7659	72.6585	29.6433	36.0113	29.9579	64.3592	10.6362	39.9754	82.0014	44.2284	46.7599	19.5543	known_mirna
miR-7-3p	21	CAAGAAATCACTAATCCTCCT	31.2532	13.24	58.984	49.5923	31.6442	21.8057	52.6154	21.1408	23.6543	39.9135	90.5235	53.0198	known_mirna
miR-191-5p	23	CAACGGAATCCCAAAAGCAGCTG	108.35	46.0171	42.1963	45.1237	11.507	37.1022	12.3335	36.3879	34.2987	38.2953	45.6704	14.3049	known_mirna
miR-7911-5p	18	CTCCCGGCCGATGCACCA	23.7922	45.2905	19.8882	16.0342	17.1613	40.6008	8.8258	66.8819	89.8862	83.3328	32.6865	22.3103	known_mirna
miR-181-5p	23	AACATTCAACGCTGTCGGTGAGT	89.9463	43.1915	39.852	53.0094	8.4318	51.7478	11.8809	30.8784	38.4382	38.8347	48.8482	11.6801	known_mirna
miR-995-3p	22	TAGCACCACAGGATTCAGCATA	24.3725	29.3863	26.7697	44.8608	26.1883	25.7925	27.6089	39.0785	31.9332	25.6201	17.796	37.2714	known_mirna
miR-8	24	TAATACTGTCAGGTAAAGATGTAT	31.419	38.6705	40.6839	42.057	73.1091	55.7346	18.5568	17.5533	26.2168	23.193	17.8868	23.6227	known_mirna
miR-24-3p	20	TGGCTCAGTTCAGCAGGAAC	82.6511	46.6629	44.4649	50.118	10.515	48.8186	9.8442	48.4317	51.6451	50.9706	47.2139	9.7116	known_mirna
miR-126-5p	21	CATTATTACTTTTGGTACGCG	79.9154	39.8815	47.7166	55.5503	9.3246	48.3304	4.0734	7.4313	22.4715	14.563	56.0211	4.4621	known_mirna
miR-486-5p	22	TCCTGTACTGAGCTGCCCCGAG	82.8998	21.7976	34.0292	38.2018	12.5982	31.2439	8.5995	26.6503	89.6891	27.5079	41.9477	10.1053	known_mirna
miR-151-5p	21	TCGAGGAGCTCACAGTCTAGT	95.5835	32.0505	33.7268	41.6189	10.4158	34.9053	5.205	17.8096	35.2843	22.6536	37.4079	8.5304	known_mirna
miR-127-3p	22	TCGGATCCGTCTGAGCTTGGCT	103.044	20.9902	25.6354	29.3523	10.515	22.4566	9.0521	18.5783	74.1167	28.5867	40.495	8.5304	known_mirna
miR-277-3p	20	TAAATGCATTGTCTGGTATG	38.88	17.3573	42.1963	16.8228	49.9959	39.4617	13.1256	9.097	30.9477	25.0808	33.6853	17.717	known_mirna
miR-279	23	TGACTAGATCCACACTCATCCAT	20.0618	34.5532	15.6535	14.1066	25.5931	42.3095	5.5444	29.3409	11.63	10.7874	6.9913	12.3363	known_mirna
miR-101-3p	22	TACAGTACTGTGATAACTGACT	62.5894	17.1958	29.4164	33.9085	10.515	25.1416	7.468	13.4533	54.4048	24.2717	34.9564	7.0868	known_mirna
miR-28	21	TCGAGGAGCTCACAGTCTAGT	67.4805	23.8966	26.6184	32.5066	8.0351	27.013	4.2998	15.8877	30.5534	18.6083	30.4166	8.0055	known_mirna
miR-148-3p	22	TCAGTGCACTACAGAACTTTGT	52.0611	15.9041	24.6523	25.1466	9.7214	19.3647	9.5047	19.2189	32.3275	28.0473	22.245	4.4621	known_mirna
miR-23-3p	21	ATCACATTGCCAGGGATTTCC	51.7295	25.0268	22.3837	28.5637	4.9599	22.6193	4.5261	31.5191	24.0485	27.2382	25.9676	5.2495	known_mirna
miR-998-3p	19	TAGCACCAGTGGATTCAGC	16.8287	13.9666	12.6286	17.7866	11.2094	11.8792	20.1409	15.8877	21.0917	25.6201	19.8843	15.0923	known_mirna
miR-192-5p	21	CTGACCTATGAATTGACAGCC	11.1915	4.8439	7.184	6.7467	2.9759	4.6378	51.2576	16.5283	6.1107	57.7127	5.6293	5.3807	known_mirna
miR-2788-3p	22	CAATGCCCTTGGAAATCCCAAA	0.1658	0.0807	0.01	27.3371	0.01	169.97	0.1132	19.6033	0.01	0.01	0.01	0.01	known_mirna
miR-146-5p	24	TGAGAACTGAATTCCATAGGCTGT	33.9889	24.7846	17.0902	21.7295	2.0832	21.0734	7.3548	14.0939	11.2358	19.9567	19.7027	2.4935	known_mirna
miR-375-3p	22	TTTGTTCGTTCGGCTCGCGTGA	11.7718	10.0915	11.1918	21.4666	9.9198	15.9474	4.8655	10.8907	10.8415	17.2599	14.7997	16.4047	known_mirna
miR-193-3p	22	TACTGGCCTGCTAAGTCCCAAG	29.3465	32.4541	2.1174	9.0247	1.7856	45.9709	0.4526	18.7064	2.5625	1.3484	1.7251	0.1312	known_mirna
miR-83-3p	21	TAGCACCATGTGAATTCAGTA	24.7041	22.2819	3.8566	8.6743	1.2896	21.0734	0.01	23.5752	0.5914	0.01	1.0896	0.3937	known_mirna
miR-122-5p	23	TGGAGTGTGACAATGGTGTTTGT	3.1502	3.0678	2.5711	4.9067	3.8687	1.79	41.1871	7.6876	2.9568	9.1693	2.4515	3.2809	known_mirna
miR-466-5p	18	TGTGTGTGTGTGTGTGTG	14.8391	2.099	8.0158	3.5924	2.8767	2.5223	4.5261	5.3813	11.8271	57.9824	56.6567	28.6097	known_mirna
miR-998	21	TAGCACCACAGGATTCAGCAG	5.4714	6.9429	4.991	7.4476	4.5631	4.3937	6.4496	7.3032	7.0963	6.2028	1.9975	6.6931	known_mirna
miR-200-3p	21	TAACACTGTCTGGTAACGATG	21.2224	17.3573	13.9142	17.5238	3.3727	18.6324	4.6392	3.3313	1.1827	10.7874	16.7972	3.4122	known_mirna
miR-199-3p	21	ACAGTAGTCTGCACATTGGTT	23.2949	11.3832	13.6873	16.56	6.0511	15.0524	3.8471	3.8438	8.8703	11.0571	17.6144	2.756	known_mirna
miR-98-5p	19	TGAGGTAGTAGGTTGTATT	19.8131	9.6878	10.2088	10.6895	10.6142	9.0314	5.6576	6.7907	8.279	7.0118	12.6206	8.1367	known_mirna
miR-278-3p	21	TCGGTGGGACTCTCGTCCGTT	26.0305	18.0839	1.2099	10.8647	0.992	18.2256	0.9052	16.6564	0.7885	0.01	2.1791	0.1312	known_mirna
miR-222-3p	24	AGCTACATCTGGCTACTGGGTCTC	68.8898	18.8912	8.6964	10.1638	3.7695	8.4619	3.0551	4.2282	0.9856	2.4272	6.3557	0.7874	known_mirna
miR-755-3p	21	TGAGATTCAACTACTCCAACT	11.2744	7.3466	11.1162	10.8647	9.8206	8.0551	4.9787	2.3063	5.7164	7.8209	11.3495	11.9426	known_mirna
miR-71	24	TGAAAGACATGGGTAGTGAGATGA	10.4454	7.2659	9.3013	11.3028	11.7054	5.6141	10.4099	6.5344	11.63	10.5177	5.7201	11.0239	known_mirna
miR-33-5p	21	ATGCATTGTAGTTGCATTGCA	9.5335	12.3519	8.772	12.88	18.5501	13.5065	5.3181	4.2282	9.4617	9.439	8.6256	3.9371	known_mirna
miR-6912-5p	20	ACAGGCAAGGTGCTCAGGCA	10.2796	9.2034	6.9571	6.3086	7.0431	12.3674	4.6392	3.3313	7.2934	7.5512	5.1754	7.0868	known_mirna
miR-61-5p	18	TGAGACCCTTTCTTGTGA	6.632	11.3832	6.0496	6.3086	6.4479	8.1364	3.0551	7.6876	8.4761	8.3603	3.7226	7.218	known_mirna
miR-61-3p	18	TGACTAGACTCTTACTCA	12.1034	1.6146	2.798	9.4628	4.9599	3.58	7.1285	1.1531	7.8848	17.2599	36.7724	5.7744	known_mirna
miR-16-5p	22	TAGCAGCACGTAAATATTGGCG	23.7922	10.6566	8.4695	10.1638	3.0751	9.1128	1.471	7.8157	5.5193	7.2815	9.4428	1.9686	known_mirna
miR-10174-3p	21	ATCACATTGCCAGGGATTACC	16.2484	9.1227	8.4695	11.9162	1.5872	8.8687	1.2447	11.147	7.6876	9.439	10.2599	2.4935	known_mirna
miR-378	23	ACTGGACTTGGAGTCAGAAGGCT	29.5123	3.8751	7.2596	6.659	3.7695	8.7874	2.263	5.8938	26.8082	4.8543	8.6256	1.5748	known_mirna
miR-141-3p	21	TAACACTGTCTGGTAACGATG	12.3521	12.029	8.6964	10.8647	1.8848	11.4724	2.6025	2.5625	1.7741	2.6969	9.2612	3.8059	known_mirna
miR-152-3p	21	TCAGTGCATGACAGAACTTGG	16.58	6.1356	9.4526	8.5866	1.984	9.601	1.5841	10.6345	12.4185	7.8209	10.7139	1.9686	known_mirna
miR-128-3p	21	TCACAGTGAACCGGTCTCTTT	17.6577	4.7632	7.1083	7.2724	3.0751	7.6483	1.471	7.5595	11.4329	3.7756	6.7189	2.231	known_mirna
miR-356-3p	18	ATTTGTTCGCCTGGCTCA	14.922	5.2476	6.1253	4.4686	9.027	3.9055	4.4129	2.3063	17.7407	4.5847	10.1691	2.0998	known_mirna
miR-145-5p	23	GTCCAGTTTTCCCAGGAATCCCT	15.5852	8.8805	9.9819	11.4781	2.3808	9.601	0.9052	1.7938	4.1395	1.6181	12.7114	2.0998	known_mirna
miR-140-3p	23	ACCACAGGGTAGAACCACGGACT	26.1134	8.8805	6.3521	8.0609	2.8767	5.5328	3.1682	4.3563	7.6876	5.6634	7.5361	0.7874	known_mirna
miR-137-3p	21	TTATTGCTTGAGAATACACGT	8.0413	6.4585	3.5542	7.7981	7.5391	7.5669	3.3945	5.2532	3.7453	3.2362	3.541	8.1367	known_mirna
miR-79	23	ATAAAGCTAGATTACCAAAGTCC	10.777	6.7007	5.8228	9.1124	4.1663	9.6824	2.3762	6.9188	2.5625	4.5847	2.6331	1.4436	known_mirna
miR-25-3p	22	CATTGCACTTGTCTCGGTCTGA	23.212	7.6695	5.8228	6.4838	1.6864	5.37	1.1315	4.3563	4.3366	4.315	6.6281	0.7874	known_mirna
miR-21-3p	21	CAACACCAGTCGATGGGCTGT	32.7454	10.7373	5.2934	5.6952	2.8767	2.1968	1.2447	1.5375	0.9856	1.8878	2.1791	0.6562	known_mirna
miR-142-5p	20	CCCATAAAGTAGAAAGCACT	12.5179	8.5576	7.8645	8.499	0.1984	9.1942	1.1315	1.025	1.577	1.6181	8.5348	0.6562	known_mirna
miR-276-5p	22	AGCGAGGTATAGAGTTCCTACG	4.3108	6.0549	5.3691	4.2933	7.0431	7.9737	3.734	5.3813	6.1107	2.6969	2.3607	2.8872	known_mirna
miR-103-3p	23	AGCAGCATTGTACAGGGCTATGA	24.6212	6.2971	4.1591	8.4114	1.6864	5.2887	1.471	4.7407	4.7309	9.439	3.8134	1.0499	known_mirna
miR-87	19	TTGAGCAAAGCTTCAGGGG	5.6372	3.9559	5.1422	5.1695	3.4719	5.5328	4.2998	1.4094	5.3222	8.3603	7.1729	5.2495	known_mirna
miR-30-3p	22	CTTTCAGTCGGATGTTTACAGC	13.3469	3.3907	6.4277	8.3238	1.8848	5.6141	1.471	5.7657	10.8415	3.2362	8.7164	0.1312	known_mirna
miR-411-5p	21	TAGTAGACCGTATAGCGTACG	18.9012	3.7944	4.3104	6.1333	1.2896	5.9396	0.3395	3.7157	7.8848	4.8543	5.5386	2.231	known_mirna
miR-107	23	AGCAGCATTGTACAGGGCTATGA	23.8751	6.0549	3.781	7.7105	1.3888	5.0446	1.471	4.3563	3.5481	7.5512	3.8134	0.9187	known_mirna
miR-423-3p	23	AGCTCGGTCTGAGGCCCCTCAGT	26.2792	6.5393	4.991	4.5562	2.0832	5.2887	0.7921	2.6907	3.351	2.1575	2.1791	1.1811	known_mirna
miR-3791-3p	22	TCACCGGGTAGGATTCATCCAA	0.3316	35.8449	0.0756	0.3505	15.4749	0.0814	0.01	0.01	0.7885	1.8878	0.01	0.2625	known_mirna
miR-221-3p	23	AGCTACATTGTCTGCTGGGTTTC	27.3569	10.4144	3.4785	2.8038	1.488	1.79	0.5658	3.7157	1.7741	3.5059	1.8159	0.3937	known_mirna
miR-320-3p	22	AAAAGCTGGGTTGAGAGGGCGA	22.6317	7.4273	2.6467	3.5048	1.0912	3.2546	1.0184	5.5094	5.9136	4.8543	2.4515	0.9187	known_mirna
miR-500-3p	21	ATGCACCTGGGCAAGGATTCT	11.606	3.9559	4.7641	5.52	2.48	4.2309	1.9236	3.3313	11.4329	4.8543	8.1716	1.3124	known_mirna
miR-339-5p	21	TCCCTGTCCTCCAGGAGCTCT	15.9168	4.3595	6.2009	5.0819	1.6864	3.2546	0.5658	1.9219	13.0098	2.4272	5.357	1.0499	known_mirna
miR-502	21	ATGCACCTGGGCAAGGATTCT	11.2744	3.7137	4.7641	5.3447	2.48	4.1496	1.9236	3.3313	11.4329	4.8543	8.0808	1.3124	known_mirna
miR-381-3p	22	TATACAAGGGCAAGCTCTCTGT	22.7146	5.7319	5.5203	5.0819	0.496	4.3123	0.7921	1.1531	2.3654	0.8091	3.2687	1.4436	known_mirna
miR-151-3p	21	CTAGACTGAAGCTCCTTGAGG	14.4246	5.409	4.0835	4.7314	1.3888	4.2309	1.6973	4.7407	5.5193	5.124	4.5398	1.3124	known_mirna
miR-305-3p	19	CGGCATCTGTTGGAGTACA	5.5543	4.8439	2.5711	4.3809	3.3727	2.3596	3.6208	1.9219	3.5481	3.2362	7.8992	2.4935	known_mirna
miR-23	24	ATCACATTGCCAGGGATTACCACT	11.4402	4.4402	4.6129	4.9943	0.496	5.2887	0.9052	4.9969	5.5193	4.315	5.5386	1.0499	known_mirna
miR-145-3p	21	ATTCCTGGAAATACTGTTCTT	7.3781	4.2788	3.1004	5.52	1.1904	4.8819	2.263	2.1781	5.5193	3.2362	4.9938	1.8373	known_mirna
miR-1-5p	22	CCGTGCTTCCTTACGTCCCGTA	3.1502	3.7137	2.0418	1.7524	3.7695	4.0682	3.5077	5.3813	3.351	0.8091	0.9988	2.231	known_mirna
miR-276	24	TAGGAACTTCATACCGTGCTCTCT	1.9896	3.31	2.5711	5.6952	3.5711	5.5328	2.9419	2.3063	3.9424	4.315	1.8159	3.2809	known_mirna
miR-374-5p	21	TTATAATACAACCTGATAAGT	9.2019	1.8568	4.5372	2.8914	0.7936	3.8241	1.3578	3.3313	5.3222	4.0453	4.1766	1.8373	known_mirna
miR-654-3p	20	TATGTCTGCTGACCATCACC	27.274	6.5393	2.5711	3.7676	0.01	2.8478	0.01	0.01	0.01	0.01	2.3607	0.01	known_mirna
miR-224-5p	24	CAAGTCACTAGTGGTTCCGTTTAG	24.9528	5.409	2.1174	3.4171	0.3968	3.2546	0.01	0.5125	0.7885	0.8091	2.3607	0.2625	known_mirna
miR-423-5p	23	TGAGGGGCAGAGAGCGAGACTTT	12.0205	4.9246	3.9323	3.68	1.2896	4.2309	0.6789	3.075	4.5337	1.8878	2.4515	0.6562	known_mirna
miR-186-5p	22	CAAAGAATTCTCCTTTTGGGCT	10.6941	3.2293	3.781	4.4686	1.0912	3.0918	0.7921	3.7157	5.3222	3.7756	3.0871	1.1811	known_mirna
miR-124-3p	19	TAAGGCACGCGGTGAATGC	0.5803	0.8073	1.1343	2.979	0.2976	3.1732	1.8104	3.4594	1.9712	4.8543	1.2711	1.5748	known_mirna
miR-3759-3p	18	CACGTTGATTGGGTGTCC	3.1502	1.211	0.5293	1.5771	0.8928	0.9764	0.5658	0.7688	3.5481	46.9253	6.0833	1.4436	known_mirna
miR-409-5p	23	AGGTTACCCGAGCAACTTTGCAT	7.2952	2.8256	3.2517	2.7162	0.6944	2.4409	1.6973	3.4594	3.1539	3.7756	2.9963	1.7061	known_mirna
miR-12-5p	23	CTGAGTATTACATCAGGTACTGG	2.2383	3.4715	1.4368	4.6438	4.2655	4.475	1.1315	1.7938	2.3654	3.7756	1.4527	1.1811	known_mirna
miR-10955	18	TCCCCTTACGGGCCACCA	5.9688	3.8751	1.2855	3.1543	3.1743	2.8478	1.471	2.6907	2.5625	2.1575	3.8134	2.0998	known_mirna
miR-15-5p	22	TAGCAGCACATCATGGTTTACA	14.2588	5.5705	2.4955	2.8038	0.992	2.2782	0.5658	1.5375	1.1827	0.5394	2.5423	0.01	known_mirna
miR-4454	22	TCGAATCCGAGTCACGGCACCA	6.7149	2.422	4.0835	2.2781	1.2896	3.1732	0.4526	1.6656	4.7309	1.8878	3.3594	1.9686	known_mirna
miR-9995-3p	18	GTCTCGGTGGAACCTCCA	4.7253	1.7761	1.8149	1.4895	1.1904	2.5223	1.1315	4.7407	8.0819	12.6752	2.4515	0.9187	known_mirna
miR-745	23	GAGCTGCCCAATGAAGGGCTGTA	2.7357	2.3412	4.2348	2.5409	5.9519	3.4987	0.6789	2.1781	1.7741	1.0787	0.5448	1.8373	known_mirna
miR-484-5p	22	TCAGGCTCAGTCCCCTCCCGAT	10.777	3.3907	2.7223	4.3809	0.2976	3.4173	0.7921	0.5125	0.5914	0.5394	2.9055	0.5249	known_mirna
miR-263	25	AATGGCACTGGAAGAATTCACGGGA	2.2383	4.2788	0.0756	0.1752	0.496	4.6378	0.01	7.3032	0.01	0.01	0.01	0.01	known_mirna
miR-10-3p	22	AAATTCGGTTCTAGAGAGGTTT	3.316	3.1485	1.9661	2.8914	2.8767	2.6037	1.9236	1.4094	2.3654	1.6181	1.5435	0.7874	known_mirna
miR-144-3p	19	TACAGTATAGATGATGTAC	6.3004	2.422	3.781	3.2419	0.6944	2.9291	0.5658	0.8969	3.5481	2.4272	3.7226	0.2625	known_mirna
miR-574-5p	26	TTTGTGTGTGTGTGTGTGAGTGTGTG	3.316	1.6146	1.588	1.5771	0.01	0.3255	1.8104	0.7688	1.3798	12.9449	10.2599	3.2809	known_mirna
miR-79-5p	23	TCTTTGGTGATCTAGCTTTGTGA	2.9015	2.5834	2.1174	2.1905	2.3808	1.8714	1.5841	1.7938	1.1827	4.0453	3.0871	2.0998	known_mirna
miR-221	22	AGCTACATTGTCTGCTGGGTTT	15.5852	3.0678	0.9831	1.6648	1.2896	1.3832	0.6789	1.025	0.7885	1.8878	1.1803	0.5249	known_mirna
miR-370-3p	22	GCCTGCTGGGGTGGAACCTGGT	15.4194	3.31	0.9831	2.4533	0.0992	2.5223	0.3395	0.5125	0.1971	1.3484	0.8172	0.2625	known_mirna
miR-1307-5p	21	TCGACCGGACCTCGACCGGCT	9.7822	2.422	1.9661	2.3657	1.2896	1.5459	0.6789	1.4094	4.3366	0.5394	2.7239	0.3937	known_mirna
miR-409-3p	22	GAATGTTGCTCGGTGAACCCCT	10.6112	3.6329	1.588	1.139	0.2976	1.3832	0.5658	1.1531	1.3798	2.1575	2.8147	1.1811	known_mirna
miR-2001	21	GTTGTGACCGTTATAATGGGC	0.4974	0.7266	0.1512	0.8762	0.1984	1.7087	0.01	30.7503	1.3798	1.3484	0.01	0.1312	known_mirna
miR-342-3p	23	TCTCACACAGAAATCGCACCCAT	5.8859	1.8568	2.3442	2.1029	0.5952	2.7664	0.9052	3.075	1.7741	0.2697	2.3607	0.7874	known_mirna
miR-190-3p	22	ACTAAGAATCAAACATATTATT	2.8186	1.211	0.7562	2.1029	2.7775	2.6037	1.5841	1.5375	1.9712	1.3484	2.3607	0.7874	known_mirna
miR-125-3p	22	ACAAGTCAGGCTCTTGGGACCT	8.3729	1.211	2.1174	1.6648	0.992	2.4409	0.3395	3.3313	2.3654	1.0787	2.1791	1.0499	known_mirna
miR-136-3p	22	CATCATCGTCTCAAATGAGTCT	9.0361	1.6954	1.4368	2.6286	0.496	2.1968	0.5658	0.7688	3.9424	1.8878	2.3607	0.7874	known_mirna
miR-9984	18	GGCGCGGAGGCGGCGGCG	3.3989	2.7449	0.3781	2.3657	0.2976	0.9764	0.9052	0.5125	8.6732	8.6299	1.3619	0.7874	known_mirna
miR-194-5p	22	TGTAACAGCAACTCCATGTGGA	2.487	0.4037	1.5124	1.139	0.8928	0.7323	2.7156	2.5625	0.01	4.315	1.2711	0.2625	known_mirna
miR-494-3p	23	TGAAACATACACGGGAAACCTCT	12.1034	3.8751	1.8149	1.5771	0.7936	1.4646	0.1132	0.1281	0.3942	0.01	1.7251	0.2625	known_mirna
miR-6134	21	TGAGGTAGTAGGATGTATAGT	1.9896	1.7761	1.588	2.1905	2.0832	0.9764	3.1682	1.6656	1.9712	1.3484	2.1791	1.8373	known_mirna
miR-183-5p	22	TATGGCACTGGTAGAATTCACT	5.2227	2.5834	1.1343	2.7162	0.3968	0.9764	1.0184	0.2563	0.1971	1.0787	1.1803	0.2625	known_mirna
miR-204-5p	22	TTCCCTTTGTCATCCTATGCCT	0.3316	0.1615	0.3781	0.4381	0.0992	1.0577	0.9052	8.4563	3.7453	13.4843	0.5448	1.1811	known_mirna
miR-211	22	TTCCCTTTGTCATCCTATGCCT	0.3316	0.1615	0.3781	0.4381	0.0992	1.0577	0.9052	8.4563	3.7453	13.4843	0.5448	1.1811	known_mirna
miR-252-5p	21	CTAAGTACTAGTGCCGCAGGA	2.2383	3.7944	0.9831	1.5771	1.1904	1.79	0.1132	2.9469	0.5914	1.6181	0.0908	0.1312	known_mirna
miR-182-5p	22	TTTGGCAATGGTAGAACTCACA	5.9688	3.0678	1.7393	2.2781	0.496	2.0341	0.5658	0.2563	0.5914	1.0787	1.4527	0.6562	known_mirna
miR-185-5p	22	TGGAGAGAAAGGCAGTTCCTGA	8.29	3.1485	1.4368	0.7886	0.2976	0.895	0.3395	0.7688	1.9712	1.8878	0.6356	0.6562	known_mirna
miR-4334-3p	21	TCCCTGTCCTCCAGGAGCTCT	5.4714	1.3724	2.798	2.6286	1.1904	0.895	0.01	1.025	6.3078	0.5394	1.9067	0.2625	known_mirna
miR-744-5p	22	TGCGGGGCTAGGGCTAACAGCA	8.7045	1.6954	1.1343	1.139	0.2976	1.1391	0.2263	3.075	3.5481	1.8878	0.9988	0.5249	known_mirna
miR-361-5p	22	TTATCAGAATCTCCAGGGGTAC	6.2175	1.4532	2.2686	1.84	0.5952	1.6273	0.3395	0.8969	1.1827	1.6181	1.5435	0.5249	known_mirna
miR-335-5p	21	TCAAGAGCAATAACGAAAAAT	5.0569	2.3412	1.7393	1.5771	0.8928	1.8714	0.2263	0.3844	0.7885	0.8091	1.8159	0.5249	known_mirna
miR-365-3p	22	TAATGCCCCTAAAAATCCTTAT	4.2279	3.1485	2.2686	2.8038	0.496	2.1155	0.5658	0.6406	0.9856	0.2697	1.7251	0.1312	known_mirna
miR-499-5p	21	TTAAGACTTGCAGTGATGTTT	3.2331	0.6459	2.1174	2.0152	0.8928	3.2546	1.0184	2.1781	2.1683	0.2697	1.8159	0.01	known_mirna
miR-19-3p	21	TGTGCAAATCCATGCAAAACT	7.2952	1.5339	1.4368	1.3143	0.7936	1.2205	0.7921	0.6406	2.3654	1.3484	1.6343	0.2625	known_mirna
miR-532-5p	22	CATGCCTTGAGTGTAGGACCGT	3.7305	1.1302	1.9661	2.5409	0.5952	1.0577	0.9052	0.1281	3.7453	0.2697	2.5423	0.7874	known_mirna
miR-150-5p	22	TCTCCCAACCCTTGTACCAGTG	3.0673	1.6954	2.6467	2.5409	0.5952	2.0341	0.3395	0.3844	2.7597	0.5394	1.4527	0.2625	known_mirna
miR-181-3p	22	ACCATCGACCGTTGATTGTACC	5.5543	1.9376	1.2855	1.4895	0.992	1.79	0.5658	1.1531	3.1539	0.01	1.1803	0.6562	known_mirna
miR-1271-5p	22	CTTGGCACCTAGTAAGTACTCA	5.4714	1.1302	1.6637	1.139	0.5952	1.5459	0.3395	0.7688	2.5625	0.8091	2.3607	0.1312	known_mirna
miR-20-5p	23	TAAAGTGCTTATAGTGCAGGTAG	9.4506	2.0183	1.2855	1.0514	0.2976	1.5459	0.9052	1.025	0.5914	0.8091	0.8172	0.01	known_mirna
bantam-5p	21	CTGGTTTTCACAATGATTTGC	1.658	0.888	1.588	1.7524	2.3808	2.1155	0.5658	0.5125	1.3798	1.8878	0.9988	0.7874	exist_mirna
miR-154	22	AGATATTGCACGGTTGATCTCT	2.3212	0.5651	1.0587	1.84	0.992	1.79	0.9052	0.8969	3.7453	1.3484	2.2699	1.4436	known_mirna
miR-3958-3p	22	AGATATTGCACGGTTGATCTCT	2.3212	0.5651	1.0587	1.84	0.992	1.79	0.9052	0.8969	3.7453	1.3484	2.2699	1.4436	known_mirna
miR-133-3p	22	TTGGTCCCCTTCAACCAGCTGC	2.9015	1.0495	1.1343	1.4019	0.8928	1.5459	0.6789	0.7688	2.9568	0.5394	2.4515	0.2625	known_mirna
miR-660	22	TACCCATTGCATATCGGAGCTG	3.0673	0.4037	2.4955	2.0152	0.5952	1.5459	0.2263	0.7688	1.9712	0.2697	2.9055	0.2625	known_mirna
miR-12392-3p	18	GGCGCGGAGGCGGCGGCG	2.3212	0.9688	0.3781	1.3143	0.1984	0.7323	0.5658	0.6406	2.7597	6.7421	2.6331	0.6562	known_mirna
miR-28-3p	22	CACTAGATTGTGAGCTCCTGGA	7.8755	1.211	0.8318	1.4019	0.2976	1.0577	0.1132	0.6406	0.9856	1.0787	1.2711	0.5249	known_mirna
miR-221-5p	24	ACCTGGCATACAATGTAGATTTCT	7.7926	2.5027	0.9074	1.139	0.7936	1.2205	0.4526	0.2563	0.3942	1.0787	1.0896	0.3937	known_mirna
miR-13-3p	22	TATCACAGCCAGCTTGATGAGC	0.5803	0.5651	1.2099	1.0514	1.3888	1.1391	1.2447	0.6406	1.1827	0.01	0.9988	0.7874	known_mirna
miR-450-5p	22	TTTTGCGATGTGTTCCTAATAT	4.2279	0.888	0.9074	2.1029	0.3968	1.3832	0.3395	0.7688	2.5625	0.01	2.2699	0.6562	known_mirna
miR-323-3p	21	CACATTACACGGTCGACCTCT	4.8911	2.2605	1.0587	1.9276	0.1984	1.1391	0.1132	0.6406	0.5914	0.2697	1.8159	0.9187	known_mirna
miR-574	18	TGAGTGTGAGTGTGAGTG	0.7461	0.2422	0.8318	0.3505	0.1984	0.1627	0.4526	0.7688	0.5914	8.3603	7.2637	2.0998	known_mirna
miR-1468-5p	22	CTCCGTTTGCCTGTTTTGCTGA	1.9067	0.9688	1.8149	1.139	0.7936	2.1155	0.01	0.8969	2.1683	0.8091	1.9067	0.7874	known_mirna
miR-24-5p	22	GTGCCTACTGAGCTGAAACAGT	3.316	1.6954	1.8905	0.8762	0.01	2.1155	0.1132	2.4344	1.7741	0.8091	2.2699	0.1312	known_mirna
miR-24	23	TGGCTCAGTTCAGCAGGAACAGA	4.3108	1.7761	1.8149	1.2267	0.01	2.3596	0.1132	1.1531	0.9856	1.6181	1.2711	0.1312	known_mirna
miR-93-5p	23	CAAAGTGCTGTTCGTGCAGGTAG	6.1346	1.6146	0.7562	1.6648	0.2976	1.3832	0.1132	1.7938	0.7885	1.0787	0.6356	0.1312	known_mirna
miR-96-5p	21	TTTGGCACTAGCACATTTTTG	2.1554	1.211	0.9831	2.1029	0.6944	3.1732	0.9052	0.01	0.3942	0.8091	1.0896	0.3937	known_mirna
miR-133-5p	22	AGCTGGTAAAATGGAACCAAAT	4.0621	0.1615	1.2855	1.4895	1.0912	0.9764	0.1132	0.7688	1.9712	1.0787	2.6331	0.2625	known_mirna
miR-335-3p	22	TTTTTCATTATTGCTCCTGACC	8.7045	1.8568	0.9074	0.701	0.0992	0.4882	0.1132	0.2563	0.1971	0.2697	0.908	0.01	known_mirna
miR-31-5p	21	AGGCAAGATGCTGGCATAGCT	5.8859	2.1798	0.6806	1.2267	0.01	0.8136	0.1132	2.4344	0.9856	1.3484	0.908	0.3937	known_mirna
miR-351-5p	20	TCCCTGAGGAGCCCTTTGAG	2.487	2.5834	0.9074	1.7524	0.01	2.3596	0.01	1.9219	0.3942	0.01	1.9067	0.3937	known_mirna
miR-149-5p	22	TCTGGCTCCGTGTCTTCACTCC	2.1554	0.8073	0.6806	1.2267	0.6944	0.9764	0.6789	2.05	2.5625	2.9665	0.908	0.6562	known_mirna
miR-451-5p	21	AAACCGTTACCATTACTGAGT	1.9067	1.211	1.4368	0.6133	0.0992	1.3018	0.3395	0.5125	1.3798	0.8091	1.8159	0.2625	known_mirna
miR-411-3p	21	TATGTAACACGGTCCACTAAC	4.5595	0.6459	0.7562	1.139	0.3968	0.9764	0.2263	1.025	1.577	0.5394	0.7264	0.6562	known_mirna
miR-11664-3p	18	TGACTAGACTCCTACTCA	1.9067	1.2917	0.6806	0.9638	0.5952	0.6509	0.4526	0.01	0.9856	1.0787	2.0883	0.6562	known_mirna
miR-379-5p	21	TGGTAGACTATGGAACGTAGG	6.3833	1.4532	0.4537	0.701	0.2976	0.895	0.4526	0.2563	1.1827	1.3484	1.0896	0.01	known_mirna
miR-92	22	TATTGCACTTTCCCCGGCCTAA	2.0725	1.1302	0.9831	1.2267	1.1904	0.4068	0.7921	0.8969	1.1827	0.8091	0.2724	1.0499	known_mirna
miR-28-5p	21	AAGGAGCTCACAGTCTATTGA	4.145	1.211	1.3612	0.7886	0.0992	0.8136	0.3395	0.7688	1.3798	1.0787	1.5435	0.7874	known_mirna
miR-17-5p	23	CAAAGTGCTTACAGTGCAGGTAG	7.2123	1.1302	0.7562	0.7886	0.5952	0.8136	0.2263	0.2563	0.01	0.8091	0.5448	0.01	known_mirna
miR-574-3p	22	CACGCTCATGCACACACCCACA	3.5647	1.6954	1.1343	1.0514	0.0992	0.6509	0.1132	0.6406	0.9856	0.2697	1.5435	0.01	known_mirna
miR-8485	18	CACACACACACACACACA	0.9948	0.1615	0.5293	0.8762	0.3968	0.1627	0.1132	0.1281	1.3798	14.0236	1.9975	0.6562	known_mirna
miR-758-3p	22	TTTGTGACCTGGTCCACTAACT	5.9688	1.3724	0.3025	0.5257	0.01	0.6509	0.1132	0.2563	0.5914	0.5394	0.8172	0.7874	known_mirna
miR-143-5p	21	GGTGCAGTGCTGCATCTCTGG	1.658	0.5651	0.9074	1.84	0.992	0.9764	0.4526	0.2563	1.1827	0.5394	1.1803	0.1312	known_mirna
miR-338-3p	21	TCCAGCATCAGTGATTTTGTT	0.6632	0.4844	0.8318	0.4381	0.01	0.5696	0.5658	0.8969	2.3654	2.6969	0.454	0.5249	known_mirna
miR-1307-3p	23	ACTCGGCGTGGCGTCGGTCGTGG	5.6372	1.2917	0.3781	0.4381	0.1984	0.5696	0.2263	0.3844	0.01	0.2697	0.7264	0.01	known_mirna
miR-652-3p	22	AATGGCGCCACTAGGGTTGTGT	2.1554	1.4532	0.6806	0.8762	0.01	1.2205	0.1132	0.8969	1.9712	1.3484	0.9988	0.1312	known_mirna
miR-425-5p	24	AATGACACGATCACTCCCGTTGAG	4.3108	0.6459	0.8318	0.4381	0.2976	0.5696	0.1132	0.5125	0.1971	1.3484	1.1803	0.01	known_mirna
miR-197-3p	22	TTCACCACCTTCTCCACCCAGC	3.8134	1.211	0.9074	1.2267	0.2976	0.5696	0.01	0.5125	0.3942	0.01	0.6356	0.01	known_mirna
miR-3533	19	GAAGTGCGACGTGGACATC	0.6632	0.4037	0.01	0.2629	0.2976	0.0814	0.1132	0.01	0.9856	15.9114	0.9988	0.7874	known_mirna
miR-106-3p	21	CCGCACTGTGGGTACTTGCTG	3.8134	1.6146	0.6806	0.2629	0.0992	0.7323	0.2263	0.2563	0.1971	1.8878	0.1816	0.1312	known_mirna
miR-750-5p	19	CAGTTGGAAGTGGAGATCT	0.829	0.8073	0.9831	0.7886	0.992	0.8136	0.3395	0.3844	0.1971	0.01	1.1803	1.0499	known_mirna
miR-130-5p	22	ACTCTTTCCCTGTTGCACTACT	4.3108	1.8568	0.4537	0.5257	0.0992	0.2441	0.01	0.01	0.5914	0.01	0.454	0.01	known_mirna
miR-2738	18	AAGAACGGCCATCTGATT	0.4145	0.4844	0.2269	0.5257	0.3968	0.895	0.1132	0.5125	0.3942	8.0906	0.3632	0.1312	known_mirna
miR-236-3p	23	TAATACTGTCAGGTAAAGATGCA	0.6632	0.8073	0.7562	0.6133	0.992	1.5459	0.01	0.01	1.3798	0.5394	0.8172	0.7874	known_mirna
miR-34	25	TGGCAGTGTGGTTAGCTGGTTGTGA	0.4145	1.1302	0.2269	0.1752	0.5952	0.895	0.4526	1.1531	0.5914	0.01	0.0908	0.9187	known_mirna
miR-4286	18	ATCCCACTCCTGGCACCA	1.0777	0.5651	0.0756	0.1752	0.3968	0.1627	0.01	0.3844	7.2934	1.0787	0.2724	0.1312	known_mirna
miR-4862-3p	18	AGGCAAAAACTCGAGACT	0.01	0.01	0.01	0.3505	0.0992	0.4882	0.2263	0.01	0.1971	11.8662	1.9975	0.3937	known_mirna
miR-493-5p	22	TTGTACATGGTAGGCTTTCATT	3.8963	0.6459	0.4537	0.8762	0.01	0.8136	0.01	0.1281	0.1971	0.8091	0.8172	0.01	known_mirna
miR-106	23	CAAAGTGCTTACAGTGCAGGTAG	4.6424	0.6459	0.605	0.5257	0.3968	0.4068	0.1132	0.2563	0.01	0.2697	0.2724	0.01	known_mirna
miR-106-5p	24	CAAAGTGCTTACAGTGCAGGTAGA	3.7305	1.5339	0.1512	0.3505	0.3968	0.7323	0.01	0.2563	0.3942	0.5394	0.454	0.01	known_mirna
miR-589-5p	21	TGAGAACCACGTCTGCTCTGA	3.8134	1.2917	0.5293	0.701	0.2976	0.3255	0.1132	0.01	0.1971	0.2697	0.5448	0.01	known_mirna
miR-315	22	CTTTTGATTGTTGCTCAGAAGG	0.4145	1.1302	0.01	0.5257	0.496	1.2205	0.3395	0.3844	0.01	0.01	0.01	0.3937	known_mirna
miR-281	24	TGTCATGGAGTTGCTCTCTTTAAA	0.2487	0.6459	0.6806	0.3505	1.1904	0.6509	0.1132	0.5125	1.1827	0.01	0.01	0.2625	known_mirna
miR-6238	18	TATTAATCAGCGGAGGAA	0.9948	0.0807	0.0756	1.4895	0.0992	0.0814	0.3395	0.3844	4.7309	3.2362	0.01	0.3937	known_mirna
miR-7344-5p	18	CTTCCCTCGAGTGTAGTG	0.6632	1.3724	0.3025	0.4381	0.2976	0.2441	0.01	0.01	1.1827	0.2697	0.5448	0.7874	known_mirna
miR-769-5p	22	TGAGACCTCTGGGTTCTGAGCT	3.8963	1.0495	0.5293	0.5257	0.1984	0.01	0.2263	0.2563	0.3942	0.01	0.0908	0.2625	known_mirna
miR-996	18	TGACTAGATTACTTACTC	0.4974	0.1615	0.3025	0.9638	1.0912	0.4068	0.3395	0.7688	0.01	1.3484	0.6356	0.5249	known_mirna
miR-203-3p	22	GTGAAATGTTTAGGACCACTTG	0.6632	0.4037	0.2269	0.4381	0.01	0.1627	0.1132	0.1281	0.01	1.0787	0.454	0.2625	known_mirna
miR-345-5p	21	GCTGACTCCTAGTCCAGTGCT	1.3264	0.3229	1.3612	0.5257	0.1984	0.2441	0.01	0.01	1.9712	0.5394	1.2711	0.1312	known_mirna
miR-205-5p	22	TCCTTCATTCCACCGGAGTCTG	0.4145	0.8073	0.3781	1.0514	0.01	0.895	0.01	0.3844	0.01	0.2697	0.01	0.1312	known_mirna
miR-322-3p	20	AAACATGAAGCGCTGCAACA	1.0777	1.5339	0.3781	0.7886	0.01	0.7323	0.01	1.025	0.01	0.01	0.6356	0.01	known_mirna
miR-8549	20	TGAGGTAGTAGGTTGTATTT	0.5803	0.2422	0.1512	0.4381	0.6944	0.5696	0.3395	0.1281	0.3942	0.5394	0.6356	0.01	known_mirna
miR-107-3p	21	AGCAGCATTGTACAGGGCTAT	1.7409	0.4037	0.605	0.8762	0.2976	0.5696	0.1132	0.5125	1.1827	1.8878	0.1816	0.1312	known_mirna
miR-27	20	TTCACAGTGGCTAAGTTCTT	1.4922	0.6459	0.5293	0.701	0.1984	0.7323	0.4526	0.3844	0.1971	0.5394	0.3632	0.01	known_mirna
miR-305	26	ATTGTACTTCATCAGGTGCTCGGGAA	0.1658	0.3229	0.3025	0.0876	0.6944	0.5696	0.3395	0.5125	0.3942	0.2697	0.0908	0.7874	known_mirna
miR-4502	18	TGATGATGATGATGATGA	0.9948	0.7266	0.8318	0.2629	0.496	0.4068	0.5658	0.2563	0.1971	1.0787	0.3632	1.1811	known_mirna
miR-981-3p	22	TTCGTTGTCGTCGAAACCTGCA	0.2487	0.4037	0.1512	0.5257	1.0912	0.1627	0.2263	0.8969	0.3942	0.5394	0.01	0.01	known_mirna
miR-362-5p	24	AATCCTTGGAACCTAGGTGTGAGT	1.8238	0.2422	0.3781	0.8762	0.2976	0.6509	0.1132	0.2563	0.7885	0.01	0.3632	0.01	known_mirna
miR-5103	18	CAACCGGGATTCCCTGAG	1.7409	0.5651	0.0756	0.2629	0.0992	0.0814	0.1132	0.2563	1.577	1.0787	0.01	0.5249	known_mirna
miR-735-3p	18	CCCACTGCTAAATTTGAC	0.2487	0.1615	0.0756	0.3505	0.01	0.4882	0.1132	0.5125	0.1971	0.2697	0.454	0.5249	known_mirna
miR-455-3p	22	GCAGTCCACGGGCATATACACT	0.829	0.6459	0.0756	0.9638	0.01	0.1627	0.01	1.4094	1.577	1.3484	0.6356	0.01	known_mirna
miR-1296-5p	20	TTAGGGCCCTGGCTCCATCT	2.8186	0.6459	0.7562	0.4381	0.1984	0.3255	0.01	0.01	0.3942	0.01	0.1816	0.01	known_mirna
miR-424-5p	22	CAGCAGCAATTCATGTTTTGAA	2.0725	0.9688	0.4537	0.4381	0.01	0.1627	0.01	0.1281	0.3942	0.01	0.3632	0.1312	known_mirna
miR-9891-3p	18	GTCGTCGTCGTCGTCGTC	0.3316	0.1615	0.01	0.1752	0.5952	0.01	0.1132	0.01	1.7741	5.9331	1.4527	0.01	known_mirna
miR-331-3p	22	GCCCCTGGGCCTATCCTAGAAC	1.4922	0.4844	0.6806	0.3505	0.3968	0.1627	0.1132	0.5125	0.1971	0.2697	0.454	0.1312	known_mirna
miR-363-3p	21	AATTGCACGGTATCCATCTGT	0.2487	0.01	0.3025	0.1752	0.1984	0.2441	0.2263	1.9219	0.3942	0.8091	0.3632	0.1312	known_mirna
miR-1187	18	TGTGTGTGTGTCTGTGTG	0.5803	0.01	0.01	0.3505	0.01	0.01	0.1132	0.1281	0.01	0.5394	3.0871	0.3937	known_mirna
miR-219-5p	21	TGATTGTCCAAACGCAATTCT	0.3316	0.1615	0.4537	0.01	0.01	0.5696	0.1132	0.1281	0.3942	0.5394	0.2724	0.1312	known_mirna
miR-340-5p	22	TTATAAAGCAATGAGACTGATT	1.5751	0.6459	0.2269	0.4381	0.1984	0.2441	0.1132	0.2563	0.1971	0.2697	0.8172	0.01	known_mirna
miR-206	22	TGGAATGTAAGGAAGTGTGTGA	0.829	0.2422	0.5293	0.6133	0.2976	0.4882	0.01	0.8969	0.01	0.2697	0.3632	0.3937	known_mirna
miR-338-5p	21	AACAATATCCTGGTGCTGAGT	0.1658	0.1615	0.1512	0.1752	0.01	0.1627	0.01	2.05	1.3798	2.6969	0.1816	0.1312	known_mirna
miR-7550-5p	18	TTCCGGCTCGAAGGACCA	0.2487	0.4844	0.605	0.4381	0.2976	0.4882	0.1132	0.7688	0.9856	0.5394	0.454	0.1312	known_mirna
miR-487-3p	22	AATCATACAGGGACATCCAGTT	2.4041	0.3229	0.3025	0.4381	0.0992	0.3255	0.1132	0.01	0.3942	0.01	0.0908	0.01	known_mirna
miR-83	22	TAGCACCATGTGAATTCAGTAT	0.9119	0.2422	0.0756	0.0876	0.01	1.1391	0.01	1.2813	0.01	0.01	0.01	0.1312	known_mirna
miR-452-5p	24	AACTGTTTGCAGAGGAAACTGAGA	2.5699	0.5651	0.1512	0.6133	0.01	0.1627	0.01	0.01	0.01	0.01	0.5448	0.01	known_mirna
miR-455-5p	22	TATGTGCCTTTGGACTACATCG	0.7461	0.1615	0.2269	0.0876	0.01	0.4068	0.3395	0.8969	0.3942	1.6181	0.454	0.01	known_mirna
miR-9277	18	ATCCTGCCGACTACGCCA	1.8238	0.4037	0.5293	0.2629	0.0992	0.3255	0.01	0.3844	0.1971	0.01	0.6356	0.01	known_mirna
miR-329-3p	20	AACACACCTGGTTAACCTCT	1.1606	0.4844	0.1512	0.5257	0.01	0.3255	0.2263	0.01	0.1971	0.2697	0.454	0.01	known_mirna
miR-493-3p	22	TGAAGGTCTACTGTGTGCCAGG	2.3212	0.2422	0.1512	0.7886	0.01	0.3255	0.01	0.01	0.1971	0.01	0.3632	0.1312	known_mirna
miR-311-3p	20	TATTGCACTTTCACCGGCCT	0.1658	0.3229	0.2269	0.5257	0.1984	0.4068	0.2263	0.5125	0.1971	0.2697	0.0908	0.1312	known_mirna
miR-3963	18	ATCCCACTCCTGACACCG	0.01	0.4844	0.2269	0.2629	0.3968	0.4882	0.1132	0.5125	0.3942	0.5394	0.454	0.1312	known_mirna
miR-378-5p	22	CTCCTGACTCCAGGTCCTGTGT	0.9948	0.2422	0.01	0.3505	0.1984	0.4882	0.1132	0.1281	0.5914	0.2697	0.7264	0.01	known_mirna
miR-382-5p	22	GAAGTTGTTCGTGGTGGATTCG	2.0725	0.5651	0.0756	0.2629	0.0992	0.2441	0.01	0.2563	0.3942	0.01	0.0908	0.1312	known_mirna
miR-656-3p	21	AATATTATACAGTCAACCTCT	1.2435	0.1615	0.2269	0.701	0.0992	0.4882	0.2263	0.01	0.1971	0.01	0.2724	0.3937	known_mirna
miR-81-3p	20	TGAGATCATCGTGAAAGCTG	0.4974	0.4037	0.4537	0.7886	0.01	0.3255	0.3395	0.1281	0.1971	0.8091	0.3632	0.1312	known_mirna
miR-1000	24	ATATTGTCCCGTCACAGCAGTACT	0.0829	1.211	0.0756	0.1752	0.0992	0.2441	0.01	0.5125	0.01	0.2697	0.3632	0.1312	known_mirna
miR-235	20	TATTGCACTTTCCCCGGCCA	0.4145	0.4037	0.2269	0.01	0.496	0.4882	0.6789	0.3844	1.1827	0.01	0.0908	0.2625	known_mirna
miR-7007-5p	18	ACGAGGCAGTGGTGGAGA	0.0829	0.0807	0.1512	0.01	0.5952	0.3255	0.5658	0.3844	0.01	1.6181	0.01	0.01	known_mirna
miR-2011-3p	22	CCAAGGTGTGCTAGTGACGACT	0.0829	0.01	0.0756	0.01	0.01	0.01	0.3395	0.01	0.01	0.2697	0.01	0.01	known_mirna
miR-499-3p	22	GAACATCACAGCAAGTCTGTGC	0.9948	0.3229	0.5293	0.2629	0.496	0.2441	0.01	0.8969	0.01	0.01	0.0908	0.01	known_mirna
miR-561-5p	22	ATCAAGGATCTTAAACTTTGCC	2.487	0.4844	0.4537	0.2629	0.1984	0.3255	0.01	0.01	0.01	0.01	0.01	0.01	known_mirna
miR-732	18	ATCGCAAAGGAGAGAACT	0.4974	0.0807	0.01	0.0876	0.01	0.01	0.01	0.01	0.9856	2.6969	0.9988	0.01	known_mirna
miR-155-5p	23	TTAATGCTAATCGTGATAGGGGT	2.487	0.2422	0.2269	0.6133	0.01	0.4068	0.01	0.01	0.1971	0.01	0.0908	0.01	known_mirna
miR-313-3p	20	TATTGCACTTTCCACGGCCT	0.01	0.0807	0.2269	0.5257	0.1984	0.3255	0.2263	0.7688	0.3942	0.2697	0.0908	0.1312	known_mirna
miR-11980	18	AGGGAACGGGCTTGGCGG	0.01	0.01	0.01	0.01	0.0992	0.01	0.01	1.6656	0.01	0.01	0.3632	0.5249	known_mirna
miR-1983	21	CTCACCTGGAGCATGTTTTCT	2.0725	0.3229	0.1512	0.2629	0.01	0.3255	0.01	1.2813	0.01	0.2697	0.0908	0.01	known_mirna
miR-10386	20	TCGTCCTCTCCCTCCCTCCT	0.0829	0.2422	0.1512	0.3505	0.0992	0.1627	0.01	0.2563	0.1971	0.2697	0.2724	1.1811	known_mirna
miR-3878-5p	19	TGGACGGAGAACTGATTAT	0.01	0.5651	0.3025	0.2629	0.0992	0.4882	0.3395	0.01	0.1971	0.01	0.3632	0.01	known_mirna
miR-380-3p	21	TATGTAATATGGTCCACGTCT	0.5803	0.1615	0.0756	0.5257	0.01	0.6509	0.01	0.2563	0.1971	0.5394	0.3632	0.1312	known_mirna
miR-1338-5p	21	AGGACTGTCCAACCTGAGAAT	0.2487	0.0807	0.3781	0.2629	0.01	0.6509	0.01	0.3844	0.5914	0.2697	0.3632	0.2625	known_mirna
miR-1388-5p	21	AGGACTGTCCAACCTGAGAAT	0.2487	0.0807	0.3781	0.2629	0.01	0.6509	0.01	0.3844	0.5914	0.2697	0.3632	0.2625	known_mirna
miR-95-3p	21	TTCAACGGGTATTTATTGAGC	0.6632	0.0807	0.0756	0.6133	0.2976	0.3255	0.01	0.6406	0.5914	0.01	0.2724	0.01	known_mirna
miR-212-5p	23	ACCTTGGCTCTAGACTGCTTACT	0.0829	0.0807	0.0756	0.5257	0.01	0.4068	0.1132	0.3844	1.3798	0.2697	0.1816	0.2625	known_mirna
miR-2284	22	TGAAAAGTTCGTTCGGGTTTTT	0.9948	0.0807	0.3781	0.0876	0.1984	0.3255	0.01	0.6406	0.9856	0.01	0.1816	0.01	known_mirna
miR-306	21	CCAGGTACTATGTGACTCTGC	0.6632	0.0807	0.0756	0.6133	0.1984	0.4068	0.2263	0.01	0.1971	0.2697	0.454	0.1312	known_mirna
miR-532-3p	22	CCTCCCACACCCAAGGCTTGCA	0.7461	0.2422	0.4537	0.3505	0.0992	0.2441	0.01	0.2563	0.1971	0.01	0.454	0.01	known_mirna
miR-214-3p	22	ACAGCAGGCACAGACAGGCAGT	0.5803	0.3229	0.1512	0.6133	0.01	0.4068	0.01	0.1281	0.01	0.8091	0.0908	0.01	known_mirna
miR-4793-5p	18	TGCTCAACAGGGCTGAGG	0.6632	0.3229	0.3025	0.3505	0.0992	0.1627	0.01	0.01	0.01	2.6969	0.3632	0.1312	known_mirna
miR-708-3p	23	CATCTAGACTGTGAGCTTCTAGA	0.4974	0.2422	0.3025	0.3505	0.01	0.1627	0.1132	0.1281	0.9856	0.01	0.9988	0.01	known_mirna
miR-8112	18	TCCCCGGCACCTCCACCG	0.2487	0.4037	0.0756	0.1752	0.1984	0.2441	0.1132	0.2563	0.3942	0.2697	0.3632	0.2625	known_mirna
miR-132-3p	22	TAACAGTCTACAGCCATGGTCG	0.01	0.0807	0.01	0.701	0.01	0.895	0.01	0.01	1.1827	0.01	0.0908	0.2625	known_mirna
miR-18-5p	24	TAAGGTGCATCTAGTGCAGATAGA	1.9896	0.3229	0.0756	0.1752	0.0992	0.4068	0.01	0.01	0.01	0.01	0.3632	0.01	known_mirna
miR-501-3p	22	AATGCACCCGGGCAAGGATTCT	1.2435	0.3229	0.1512	0.2629	0.0992	0.4882	0.7921	0.1281	0.01	0.01	0.2724	0.01	known_mirna
miR-236	24	TAATACTGTCAGGTAAAGATGTTA	0.2487	0.4037	0.3781	0.0876	0.2976	0.1627	0.3395	0.01	0.01	0.01	0.0908	0.3937	known_mirna
miR-462-5p	23	TAACGGAACCCATAATGCAGCTG	0.2487	0.1615	0.3025	0.01	0.01	0.0814	0.5658	0.1281	0.01	0.5394	0.01	0.01	known_mirna
miR-629-5p	22	TGGGTTTACGTTGGGAGAACTT	1.8238	0.4844	0.1512	0.2629	0.01	0.0814	0.01	0.1281	0.1971	0.01	0.01	0.01	known_mirna
miR-1386	18	CTCCTGGCTGGCTCGCCA	1.0777	0.4037	0.1512	0.1752	0.1984	0.2441	0.01	0.2563	1.1827	0.01	0.01	0.1312	known_mirna
miR-139-5p	23	TCTACAGTGCACGTGTCTCCAGT	0.3316	0.0807	0.3025	0.4381	0.0992	0.3255	0.01	0.1281	0.1971	0.01	0.0908	0.1312	known_mirna
miR-3959-5p	22	GGTTGATCAGAGAACATACATT	0.4145	0.01	0.0756	0.5257	0.2976	0.4068	0.01	0.3844	0.7885	0.01	0.3632	0.01	known_mirna
miR-6491	18	CGGCGGTAGCCCGTGGAA	0.4974	0.1615	0.01	0.0876	0.01	0.01	0.01	0.1281	0.9856	0.5394	0.0908	0.2625	known_mirna
miR-941	23	CACCCGGCTGTGTGCACATGTGC	1.7409	0.3229	0.2269	0.1752	0.0992	0.2441	0.01	0.1281	0.01	0.01	0.0908	0.01	known_mirna
miR-195-5p	22	TAGCAGCACAGAAATATTGGCA	0.4974	0.5651	0.3025	0.1752	0.01	0.5696	0.01	0.1281	0.01	0.01	0.1816	0.01	known_mirna
miR-46	20	TGTCATGGAGTTGCTCTCTA	0.01	0.3229	0.0756	0.01	0.01	0.4882	0.1132	0.3844	0.1971	0.01	0.01	0.1312	known_mirna
miR-497-5p	21	CAGCAGCACACTGTGGTTTGT	0.3316	0.01	0.8318	0.5257	0.0992	0.3255	0.01	0.1281	0.1971	0.01	0.6356	0.01	known_mirna
miR-889-3p	21	TTAATATCGGACAACCATTGT	1.7409	0.4844	0.1512	0.01	0.01	0.2441	0.01	0.01	0.01	0.01	0.1816	0.01	known_mirna
miR-25-5p	23	AGGCGGAGACTTGGGCAATTGCT	0.9119	0.4037	0.2269	0.01	0.0992	0.2441	0.1132	0.01	0.01	0.2697	0.1816	0.01	known_mirna
miR-379-3p	21	TATGTAACATGGTCCACTAAC	0.9119	0.2422	0.2269	0.3505	0.0992	0.2441	0.01	0.01	0.5914	0.01	0.01	0.01	known_mirna
miR-2304	18	TGTGTGTTTGTGTGTGTG	0.3316	0.01	0.01	0.01	0.0992	0.01	0.1132	0.01	0.1971	0.2697	1.2711	1.0499	known_mirna
miR-27-5p	22	AGGGCTTAGCTGCTTGTGAGCA	0.4974	0.8073	0.0756	0.1752	0.01	0.4068	0.01	0.2563	0.01	0.2697	0.0908	0.2625	known_mirna
miR-153-3p	22	TTGCATAGTCACAAAAGTGATC	0.4145	0.01	0.01	0.5257	0.01	0.0814	0.01	0.01	0.01	0.8091	0.3632	0.01	known_mirna
miR-196-5p	22	TAGGTAGTTTCATGTTGTTGGG	0.1658	0.1615	0.2269	0.0876	0.2976	0.4068	0.3395	0.01	0.01	0.2697	0.01	0.01	known_mirna
miR-465-5p	23	TATTTAGAATGGCACTGATGTGA	0.01	0.01	0.01	0.01	0.01	0.01	0.01	0.1281	0.01	0.01	0.01	0.01	known_mirna
miR-505-3p	23	GTCAACACTTGCTGGTTTCCTCT	1.3264	0.2422	0.01	0.0876	0.1984	0.1627	0.01	0.1281	0.01	0.01	0.3632	0.01	known_mirna
miR-10022-3p	18	CTTCCGTCGAGTGTCGTG	0.2487	0.1615	0.01	0.0876	0.0992	0.0814	0.01	0.01	0.5914	0.01	0.0908	0.01	known_mirna
miR-34-3p	22	AATCACTAACTCCACTGCCATC	0.3316	0.4037	0.2269	0.4381	0.01	0.2441	0.01	0.2563	0.01	0.01	0.5448	0.01	known_mirna
miR-3805-5p	18	ACATTCGTATTTAATTGT	0.1658	0.3229	0.3025	0.01	0.0992	0.01	0.01	0.01	0.01	0.2697	0.2724	0.1312	known_mirna
miR-733	19	GTGGGTGTAGCTCAGTGGT	0.2487	0.2422	0.0756	0.01	0.496	0.01	0.01	0.2563	0.3942	0.8091	0.0908	0.01	known_mirna
miR-215-5p	22	ATGACCTATGAATTGACAGACA	0.01	0.01	0.1512	0.01	0.01	0.01	0.5658	0.7688	0.01	0.2697	0.01	0.1312	known_mirna
miR-3082-5p	18	TGTGTGTGTGTCTGTGTG	0.01	0.01	0.01	0.2629	0.01	0.01	0.01	0.1281	0.01	0.5394	1.4527	0.01	known_mirna
miR-130-3p	23	CAGTGCAATGTTAAAAGGGCATT	0.6632	0.4844	0.2269	0.2629	0.2976	0.01	0.01	0.1281	0.1971	0.01	0.0908	0.1312	known_mirna
miR-874-3p	23	CTGCCCTGGCCCGAGGGACCGAC	0.7461	0.0807	0.0756	0.0876	0.01	0.0814	0.01	0.1281	0.1971	0.5394	0.0908	0.1312	known_mirna
miR-19	21	TGTGCAAATCTATGCAAAACT	0.829	0.3229	0.2269	0.1752	0.0992	0.0814	0.01	0.1281	0.3942	0.01	0.01	0.1312	known_mirna
miR-11987	19	AGGAAACTCTGGTGGAGGC	1.0777	0.01	0.01	0.0876	0.01	0.01	0.01	0.3844	0.01	0.01	0.01	0.1312	known_mirna
miR-148-5p	22	AAAGTTCTGAGACACTCCGACT	0.9119	0.2422	0.4537	0.0876	0.01	0.0814	0.01	0.01	0.1971	0.01	0.1816	0.01	known_mirna
miR-17-3p	23	ACTGCAGTGAAGGCACTTGTAGA	1.0777	0.4037	0.01	0.0876	0.0992	0.0814	0.01	0.01	0.01	0.01	0.01	0.01	known_mirna
miR-6715-5p	19	GCACCACAGGATTAAGCAT	0.0829	0.01	0.1512	0.1752	0.0992	0.1627	0.01	0.1281	0.01	0.2697	0.01	0.1312	known_mirna
miR-741-3p	22	TGAGAGATGCCATTCTATGTAG	0.01	0.01	0.01	0.01	0.01	0.01	0.01	0.1281	0.01	0.2697	0.01	0.2625	known_mirna
miR-103	22	AGCAGCATTGTACAGGGCTATC	0.9948	0.1615	0.2269	0.1752	0.01	0.3255	0.1132	0.1281	0.01	0.01	0.1816	0.01	known_mirna
miR-12125	18	CACCTGGCATATGGAATT	0.01	0.1615	0.01	0.0876	0.1984	0.4068	0.1132	0.01	0.1971	0.01	0.454	0.01	known_mirna
miR-134-5p	22	TGTGACTGGTTGACCAGAGGGG	1.3264	0.2422	0.01	0.2629	0.01	0.01	0.01	0.01	0.01	0.01	0.2724	0.01	known_mirna
miR-2682-5p	19	GGCAGGCAGTGACTGTACT	0.0829	0.01	0.01	0.01	0.01	0.01	0.01	0.01	0.01	1.0787	0.8172	1.1811	known_mirna
miR-296-3p	22	GAGGGTTGGGTGGAGGCTCTCC	0.3316	0.1615	0.01	0.3505	0.0992	0.0814	0.01	0.3844	0.3942	0.5394	0.01	0.2625	known_mirna
miR-300-3p	21	ATATGCAAGGGCAAGCTCTCT	0.7461	0.1615	0.2269	0.1752	0.01	0.0814	0.01	0.01	0.1971	0.01	0.3632	0.01	known_mirna
miR-330-3p	24	CAAAGCACACGGCCTGCAGAGAGG	0.2487	0.4844	0.0756	0.01	0.0992	0.1627	0.1132	0.2563	0.1971	0.01	0.0908	0.1312	known_mirna
miR-6873-3p	20	TTCTCTCTCTCTCTCTCTCT	0.01	0.01	0.01	0.2629	0.5952	0.01	0.5658	0.01	0.1971	0.8091	0.0908	0.01	known_mirna
miR-993	23	GAAGCTCGTTTCTACAGGTATCT	0.01	0.2422	0.1512	0.01	0.0992	0.2441	0.01	0.1281	0.1971	0.01	0.01	0.01	known_mirna
miR-127	25	TCGGATCCGTCTGAGCTTGGCTATT	0.1658	0.01	0.2269	0.1752	0.1984	0.0814	0.1132	0.01	0.3942	0.01	0.2724	0.01	known_mirna
miR-132-5p	22	ACCGTGGCTTTCGATTGTTACT	0.3316	0.3229	0.0756	0.01	0.0992	0.2441	0.01	0.1281	0.1971	0.01	0.1816	0.01	known_mirna
miR-136-5p	22	ACTCCATTTGTTTTGATGATGG	0.1658	0.1615	0.0756	0.1752	0.2976	0.3255	0.01	0.01	0.01	0.2697	0.2724	0.1312	known_mirna
miR-140-5p	22	CAGTGGTTTTACCCTATGGTAG	0.5803	0.01	0.1512	0.1752	0.0992	0.4068	0.01	0.01	0.01	0.2697	0.1816	0.01	known_mirna
miR-228-5p	23	AATGGCACTAGAAGAATTCACGG	0.2487	0.01	0.01	0.3505	0.01	0.7323	0.01	0.3844	0.01	0.01	0.01	0.01	known_mirna
miR-769	22	TGAGACCTCCGGGTTCTGAGCT	0.3316	0.01	0.5293	0.4381	0.01	0.1627	0.01	0.01	0.5914	0.01	0.01	0.01	known_mirna
miR-9412	18	GCTAGAGATTGGAAGACA	0.0829	0.01	0.01	0.01	0.01	0.01	0.01	0.01	0.1971	3.5059	0.454	0.01	known_mirna
miR-192	24	CTGACCTATGAATTGACAGCCAGT	0.01	0.01	0.0756	0.1752	0.0992	0.0814	0.3395	0.01	0.01	0.2697	0.01	0.01	known_mirna
miR-432-5p	23	TCTTGGAGTAGGTCATTGGGTGG	0.9119	0.0807	0.2269	0.01	0.01	0.1627	0.1132	0.01	0.01	0.01	0.2724	0.01	known_mirna
miR-7446-3p	18	TGGCGGACGTGAAAGGAG	0.1658	0.01	0.01	0.2629	0.0992	0.01	0.7921	0.2563	0.01	0.01	0.0908	0.01	known_mirna
miR-22-5p	21	AGTTCTTCAGTGGCAAGCTTT	0.2487	0.01	0.0756	0.01	0.0992	0.5696	0.01	0.01	0.3942	0.5394	0.0908	0.01	known_mirna
miR-339-3p	18	CCCGAGGACAGAGCCAGA	0.4145	0.2422	0.2269	0.0876	0.0992	0.01	0.01	0.01	0.1971	0.01	0.0908	0.3937	known_mirna
miR-429-3p	21	TAATACTGTCTGGTAATGCCG	0.5803	0.3229	0.3025	0.2629	0.01	0.01	0.01	0.01	0.01	0.01	0.1816	0.01	known_mirna
miR-871-3p	23	TGACTGGCACCATTCTGGATAAT	0.01	0.01	0.01	0.01	0.01	0.0814	0.1132	0.01	0.01	0.01	0.01	0.2625	known_mirna
miR-1197-3p	21	TAGGACACATGGTCTACTTCT	0.9119	0.0807	0.0756	0.2629	0.01	0.0814	0.01	0.01	0.01	0.01	0.01	0.2625	known_mirna
miR-328-3p	22	CTGGCCCTCTCTGCCCTTCCGT	0.01	0.0807	0.01	0.0876	0.0992	0.1627	0.01	1.025	0.7885	0.5394	0.0908	0.2625	known_mirna
miR-219-3p	22	AGAATTGTGGCTGGACATCTGT	0.0829	0.01	0.01	0.0876	0.01	0.01	0.1132	0.3844	0.01	0.2697	0.0908	0.01	known_mirna
miR-6121-3p	18	TGCCGGCTGATCGACACT	0.0829	0.01	0.01	0.01	0.01	0.01	0.2263	0.01	0.01	3.5059	0.1816	0.01	known_mirna
miR-872-5p	21	AAGGTTACTTGTTAGTTCAGG	0.0829	0.0807	0.0756	0.01	0.01	0.1627	0.01	1.1531	0.01	0.8091	0.2724	0.01	known_mirna
miR-410-3p	21	AATATAACACAGATGGCCTGT	0.4974	0.2422	0.01	0.2629	0.2976	0.01	0.01	0.01	0.01	0.01	0.0908	0.01	known_mirna
miR-462	23	GTAACGGAACCCATAATGCAGCT	0.0829	0.01	0.01	0.01	0.01	0.0814	0.1132	0.1281	0.01	0.01	0.01	0.01	known_mirna
miR-485-3p	22	GTCATACACGGCTCTCCTCTCT	0.5803	0.0807	0.01	0.0876	0.3968	0.0814	0.01	0.01	0.01	0.01	0.1816	0.01	known_mirna
miR-15-3p	21	CGAATCATTATTTGCTGCTCT	0.5803	0.3229	0.0756	0.1752	0.01	0.01	0.01	0.2563	0.01	0.2697	0.0908	0.01	known_mirna
miR-210	22	CTGTGCGTGTGACAGCGGCTGA	0.4145	0.0807	0.2269	0.0876	0.01	0.01	0.01	0.2563	0.01	0.01	0.0908	0.1312	known_mirna
miR-369-3p	21	AATAATACATGGTTGATCTTT	0.7461	0.01	0.0756	0.01	0.01	0.3255	0.01	0.1281	0.01	0.01	0.01	0.01	known_mirna
miR-4965-3p	18	CACTCACTCACTCACTCA	0.01	0.01	0.01	0.0876	0.01	0.01	0.01	0.01	0.01	2.1575	0.1816	0.01	known_mirna
miR-129-5p	21	CTTTTTGCGGTCTGGGCTTGC	0.0829	0.1615	0.01	0.0876	0.01	0.01	0.01	0.3844	0.01	0.01	0.01	0.1312	known_mirna
miR-330-5p	22	TCTCTGGGCCTGTGTCTTAGGA	0.0829	0.01	1.2855	0.01	0.01	0.01	0.01	0.01	0.01	0.01	0.01	0.01	known_mirna
miR-374-3p	22	CTTATCAGGTTGTATTGTAATT	0.0829	0.01	0.0756	0.2629	0.0992	0.01	0.1132	0.01	0.1971	0.01	0.1816	0.01	known_mirna
miR-465-3p	22	GATCAGGGCCTTTCTAAGTAGA	0.01	0.01	0.01	0.01	0.01	0.01	0.01	0.01	0.01	0.01	0.01	0.1312	known_mirna
miR-486	25	TCCTGTACTGAGCTGCCCCGAGTTT	0.3316	0.1615	0.01	0.0876	0.1984	0.3255	0.01	0.01	0.1971	0.01	0.01	0.1312	known_mirna
miR-5448	18	TCTAGATAGTATCTGATT	0.3316	0.4037	0.1512	0.01	0.0992	0.01	0.01	0.01	0.1971	0.2697	0.2724	0.01	known_mirna
miR-1304-3p	22	TCTCACTGTAGCATCGAACCCC	0.5803	0.4037	0.01	0.1752	0.0992	0.0814	0.01	0.01	0.01	0.01	0.0908	0.01	known_mirna
miR-2683	24	ATTGGAAGACACTCTGCAACAGTG	0.01	0.0807	0.01	0.1752	0.0992	0.2441	0.1132	0.01	0.01	0.2697	0.01	0.01	known_mirna
miR-326-3p	21	CCTCTGGGCCCTTCCTCCAGT	0.01	0.01	0.01	0.0876	0.01	0.3255	0.1132	0.7688	0.01	0.2697	0.0908	0.1312	known_mirna
miR-38-3p	18	CACCTGGAGAAGAACTGG	0.1658	0.0807	0.01	0.01	0.01	0.01	0.3395	0.1281	0.5914	1.0787	0.01	0.01	known_mirna
miR-5113	18	GAGAGAGAAGGAGAGAGA	0.2487	0.01	0.3781	0.0876	0.01	0.01	0.1132	0.1281	0.1971	0.01	0.3632	0.01	known_mirna
miR-8927	18	TCTGGCAACACTCTGAAG	0.01	0.01	0.01	0.01	0.1984	0.01	0.01	0.01	0.01	0.2697	0.1816	0.2625	known_mirna
miR-1180-3p	22	TTTCCGGCTCGCGTGGGTGTGT	0.6632	0.3229	0.0756	0.0876	0.01	0.1627	0.01	0.01	0.01	0.01	0.01	0.01	known_mirna
miR-12319-5p	19	GAAGAGGAACAGATAGAAC	0.9948	0.01	0.01	0.0876	0.01	0.01	0.01	0.01	0.5914	0.01	0.01	0.01	known_mirna
miR-142-3p	22	TGTAGTGTTTCCTACTTTATGG	0.4974	0.2422	0.1512	0.2629	0.01	0.01	0.01	0.01	0.01	0.01	0.01	0.01	known_mirna
miR-188-3p	21	CTCCCACATGCAGGGTTTGCA	0.4974	0.01	0.0756	0.01	0.01	0.0814	0.3395	0.1281	0.01	0.01	0.0908	0.2625	known_mirna
miR-2355-5p	22	ATCCCCAGATACAATGGACAAT	0.2487	0.4037	0.2269	0.2629	0.01	0.1627	0.01	0.01	0.01	0.01	0.01	0.01	known_mirna
miR-3959-3p	22	TGTATGTCAACTGATCCACAGT	0.4145	0.01	0.0756	0.0876	0.01	0.01	0.1132	0.01	0.1971	0.01	0.2724	0.01	known_mirna
miR-676	21	CCGTCCTGAGCTTGTCGAGCT	0.01	0.01	0.01	0.01	0.01	0.01	0.01	0.6406	1.3798	0.8091	0.01	0.01	known_mirna
miR-8335-3p	18	GTTGTTGTTGTTGTTGTT	0.01	0.01	0.01	0.0876	0.0992	0.01	0.01	0.01	0.01	0.8091	0.6356	0.01	known_mirna
miR-316	25	TGTCTTTTTCTGCTTTGCTGCCGTA	0.01	0.1615	0.01	0.0876	0.3968	0.01	0.01	0.01	0.1971	0.01	0.01	0.1312	known_mirna
miR-3432-5p	22	TGCGGGATCTTTAGTTGTGGCG	0.3316	0.01	0.0756	0.0876	0.1984	0.0814	0.01	0.01	0.01	0.01	0.01	0.01	known_mirna
miR-3473	18	GGGCTGGAGAGATGGCTC	0.01	0.3229	0.0756	0.1752	0.01	0.0814	0.01	0.01	0.1971	0.2697	0.1816	0.01	known_mirna
miR-382-3p	22	AATCATTCACGGACAACACTTT	0.4974	0.0807	0.01	0.1752	0.01	0.1627	0.01	0.01	0.01	0.01	0.01	0.01	known_mirna
miR-5112	19	TGTAGCTCAGTGGTAGAGC	0.01	0.0807	0.01	0.2629	0.2976	0.1627	0.1132	0.2563	0.3942	0.01	0.01	0.01	known_mirna
miR-542-3p	22	TGTGACAGATTGATAACTGAAA	0.0829	0.0807	0.1512	0.01	0.01	0.01	0.1132	0.1281	0.1971	0.01	0.3632	0.01	known_mirna
miR-743-3p	22	GAAAGACATCATGCTGAATAGA	0.01	0.01	0.01	0.01	0.01	0.0814	0.01	0.01	0.01	0.01	0.01	0.01	known_mirna
miR-98-3p	22	CTATACAACTTACTACTTTCCT	0.4145	0.1615	0.01	0.01	0.01	0.3255	0.01	0.1281	0.01	0.01	0.0908	0.01	known_mirna
miR-1298-5p	22	TTCATTCGGCTGTCCAGATGTA	0.0829	0.0807	0.2269	0.0876	0.01	0.1627	0.01	0.01	0.01	0.01	0.0908	0.01	known_mirna
miR-144-5p	21	TGGGATATCATCATATACTGT	0.0829	0.1615	0.0756	0.01	0.2976	0.3255	0.01	0.01	0.3942	0.01	0.01	0.01	known_mirna
miR-3934	18	GGTGTGGAATCTCAAGCA	0.01	0.01	0.01	0.01	0.01	0.01	0.01	0.01	0.1971	0.8091	0.3632	0.01	known_mirna
miR-4298	18	AAGGAGGACGAGGCAGCC	0.0829	0.01	0.01	0.0876	0.01	0.01	0.01	0.01	0.3942	0.5394	0.3632	0.01	known_mirna
miR-4497	18	GCTCCGGGACGGCTGGGA	0.01	0.01	0.01	0.01	0.01	0.01	0.01	0.6406	0.9856	0.01	0.3632	0.01	known_mirna
miR-548	22	AAAAGTACTTGCGGATTTTGCT	0.4974	0.2422	0.01	0.01	0.01	0.01	0.01	0.01	0.01	0.01	0.0908	0.01	known_mirna
miR-872-3p	22	TGAACTATTGCAGTAGCCTCCT	0.1658	0.01	0.3025	0.01	0.01	0.0814	0.01	0.3844	0.01	0.01	0.0908	0.1312	known_mirna
miR-127-5p	23	CTGAAGCTCAGAGGGCTCTGATT	0.3316	0.2422	0.01	0.3505	0.01	0.01	0.01	0.01	0.01	0.01	0.01	0.1312	known_mirna
miR-2833	18	AGAGATTGGAAAGGGACT	0.01	0.01	0.01	0.01	0.01	0.01	0.1132	0.01	0.01	2.1575	0.2724	0.01	known_mirna
miR-298-5p	22	GGCAGAGGAGGGCTGTTCTTCC	0.01	0.01	0.01	0.01	0.01	0.01	0.01	0.8969	0.3942	0.8091	0.01	0.1312	known_mirna
miR-32-5p	21	TATTGCACATTACTAAGTTGC	0.5803	0.01	0.01	0.0876	0.01	0.01	0.01	0.01	0.01	0.01	0.1816	0.01	known_mirna
miR-459-5p	21	TCAGTAACAAGGATTCATCCT	0.01	0.01	0.01	0.01	0.01	0.01	0.3395	0.01	0.01	0.2697	0.01	0.01	known_mirna
miR-490-3p	23	CAACCTGGAGGACTCCATGCTGT	0.1658	0.0807	0.0756	0.01	0.01	0.3255	0.01	0.01	0.01	0.01	0.1816	0.01	known_mirna
miR-82-3p	19	TGAGATCATTGTGAAAGCC	0.0829	0.01	0.3025	0.0876	0.01	0.0814	0.01	0.01	0.1971	0.2697	0.0908	0.01	known_mirna
miR-9344	18	GAGAGAGACAGACAGACA	0.1658	0.01	0.01	0.0876	0.01	0.01	0.01	0.01	0.3942	1.0787	0.1816	0.01	known_mirna
miR-99-3p	23	CAAGCTCGCTTCTATGGGTCTGT	0.2487	0.1615	0.01	0.0876	0.01	0.0814	0.01	0.1281	0.7885	0.01	0.01	0.01	known_mirna
miR-10805	19	GTGTCTGGGTGAAGGAGCT	0.01	0.01	0.01	0.01	0.01	0.01	0.1132	0.1281	0.01	2.1575	0.0908	0.01	known_mirna
miR-148	24	TCAGTGCACTACAGAACTTTGTTT	0.1658	0.0807	0.0756	0.01	0.01	0.01	0.1132	0.01	0.01	0.2697	0.1816	0.01	known_mirna
miR-1822-3p	23	CGAGCTGCCCAATGAAGGGCTGT	0.01	0.01	0.1512	0.01	0.2976	0.2441	0.01	0.01	0.1971	0.01	0.01	0.1312	known_mirna
miR-183	19	GGCCCTGTATGATTTCACT	0.01	0.01	0.01	0.01	0.01	0.01	0.01	0.01	0.01	1.3484	0.01	0.2625	known_mirna
miR-188-5p	22	CATCCCTTGCATGGTGGAGGGT	0.01	0.01	0.2269	0.2629	0.0992	0.01	0.01	0.01	0.01	0.2697	0.2724	0.01	known_mirna
miR-2285	22	AAAAAACCGAGTGAACTTTTTG	0.0829	0.01	0.0756	0.2629	0.1984	0.01	0.01	0.1281	0.3942	0.01	0.01	0.1312	known_mirna
miR-299-3p	21	TATGTGGGACGGTAAACCGCT	0.01	0.01	0.01	0.01	0.0992	0.0814	0.01	0.2563	0.01	0.2697	0.01	0.1312	known_mirna
miR-301-5p	22	GCTCTGACTTTATTGCACTACT	0.1658	0.0807	0.01	0.2629	0.0992	0.2441	0.01	0.01	0.01	0.01	0.01	0.01	known_mirna
miR-330	25	CAAAGCACACGGCCTGCAGAGAGGT	0.829	0.0807	0.01	0.01	0.01	0.01	0.01	0.01	0.01	0.01	0.0908	0.01	known_mirna
miR-361-3p	22	TCCCCCAGGTGTGATTCTGATT	0.01	0.01	0.01	0.3505	0.01	0.01	0.01	0.01	0.5914	0.2697	0.1816	0.01	known_mirna
miR-425-3p	22	CATCGGGAATGTCGTGTCCGCC	0.3316	0.1615	0.01	0.0876	0.01	0.0814	0.01	0.01	0.01	0.01	0.0908	0.01	known_mirna
miR-4717-3p	18	ACATGGGCGGCTGTGACC	0.01	0.01	0.3781	0.01	0.01	0.01	0.5658	0.01	0.01	0.01	0.01	0.01	known_mirna
miR-495-3p	22	AAACAAACATGGTGCACTTCTT	0.01	0.2422	0.01	0.0876	0.0992	0.2441	0.01	0.01	0.1971	0.01	0.01	0.01	known_mirna
miR-503-5p	19	TAGCAGCGGGAACAGTACT	0.0829	0.01	0.0756	0.0876	0.01	0.01	0.01	0.01	0.1971	0.2697	0.01	0.01	known_mirna
miR-516-5p	24	TTCTCGAGGAAAGAAGCACTTTCT	0.2487	0.1615	0.01	0.0876	0.496	0.01	0.01	0.01	0.01	0.01	0.01	0.01	known_mirna
miR-6412	18	AACCATCCTCTGCTACCA	0.4145	0.1615	0.0756	0.1752	0.01	0.01	0.01	0.01	0.01	0.01	0.01	0.01	known_mirna
miR-660-3p	19	ATCTCCTGTATGCTTCGAT	0.0829	0.01	0.01	0.2629	0.01	0.01	0.01	0.01	0.5914	1.0787	0.01	0.01	known_mirna
miR-7974	24	AGGCTGTGATGCTCTCCTGAGCCC	0.4145	0.2422	0.0756	0.0876	0.01	0.0814	0.01	0.01	0.01	0.01	0.01	0.01	known_mirna
miR-927-3p	18	TTTGGACTCTGAATCCAA	0.2487	0.2422	0.1512	0.0876	0.01	0.01	0.01	0.01	0.01	0.01	0.01	0.1312	known_mirna
miR-93-3p	23	ACTGCTGAGCTAGCACTTCCCGA	0.4145	0.0807	0.01	0.1752	0.01	0.1627	0.01	0.01	0.1971	0.01	0.01	0.01	known_mirna
iab-4-5p	22	ACGTATACTGAATGTATCCTGA	0.01	0.01	0.3025	0.01	0.01	0.5696	0.01	0.01	0.01	0.01	0.01	0.01	exist_mirna
lin-4-5p	19	TCCCTGAGACCCTTCTTGT	0.0829	0.2422	0.01	0.01	0.01	0.01	0.1132	0.01	0.01	0.01	0.01	0.01	exist_mirna
miR-10392-5p	18	GCTTCGACGGGTTGGACT	0.01	0.01	0.1512	0.01	0.0992	0.01	0.01	0.01	0.01	1.3484	0.0908	0.01	known_mirna
miR-12297-3p	18	ATGGCGTCAAACAAAGGA	0.2487	0.01	0.01	0.0876	0.01	0.01	0.01	0.01	0.01	1.0787	0.1816	0.01	known_mirna
miR-12390-5p	18	TCCATCTTTGCTTGGACT	0.01	0.01	0.01	0.01	0.1984	0.01	0.01	0.01	0.01	0.8091	0.3632	0.01	known_mirna
miR-1926	18	AATTCTAGAGCAAATACA	0.01	0.01	0.01	0.0876	0.01	0.01	0.01	0.01	0.3942	1.0787	0.01	0.01	known_mirna
miR-214-5p	22	TGCCTGTCTACACTTGCTGTGA	0.0829	0.01	0.1512	0.4381	0.01	0.01	0.01	0.01	0.1971	0.01	0.01	0.01	known_mirna
miR-301-3p	23	CAGTGCAATAGTATTGTCAAAGC	0.1658	0.0807	0.0756	0.01	0.01	0.1627	0.01	0.01	0.01	0.5394	0.0908	0.01	known_mirna
miR-4968-3p	20	GCAGCAGCAGCAGCAGCACC	0.1658	0.01	0.01	0.01	0.01	0.01	0.2263	0.01	0.01	1.0787	0.1816	0.01	known_mirna
miR-502-3p	24	AATGCACCTGGGCAAGGATTCAGT	0.3316	0.2422	0.01	0.1752	0.01	0.0814	0.01	0.01	0.01	0.01	0.0908	0.01	known_mirna
miR-539-3p	22	ATCATACAAGGACAATTTCTTT	0.4974	0.1615	0.0756	0.01	0.01	0.0814	0.01	0.01	0.01	0.01	0.01	0.01	known_mirna
miR-543-3p	21	AAACATTCGCGGTGCACTTCT	0.2487	0.01	0.1512	0.01	0.01	0.01	0.01	0.01	0.1971	0.01	0.1816	0.01	known_mirna
miR-6489-3p	19	GCGGAAAGGTGTCCAAGCT	0.01	0.01	0.01	0.1752	0.01	0.01	0.3395	0.01	0.01	0.5394	0.3632	0.01	known_mirna
miR-6549-5p	18	ACTGTTGTGGATCTGAGA	0.01	0.01	0.01	0.01	0.01	0.01	0.01	0.01	0.01	1.3484	0.5448	0.01	known_mirna
miR-665-3p	18	ACCAGGAGGCTGAGGCCC	0.7461	0.01	0.01	0.01	0.01	0.1627	0.01	0.01	0.01	0.01	0.01	0.01	known_mirna
miR-753-3p	19	TGAGATCATTGTTAAAGCT	0.1658	0.0807	0.0756	0.0876	0.0992	0.01	0.01	0.1281	0.01	0.01	0.01	0.01	known_mirna
miR-iab-4-1-5p	22	ACGTATACTGAATGTATCCTGA	0.01	0.01	0.3025	0.01	0.01	0.5696	0.01	0.01	0.01	0.01	0.01	0.01	known_mirna
miR-iab-4-2-5p	22	ACGTATACTGAATGTATCCTGA	0.01	0.01	0.3025	0.01	0.01	0.5696	0.01	0.01	0.01	0.01	0.01	0.01	known_mirna
miR-iab-4-5p	22	ACGTATACTGAATGTATCCTGA	0.01	0.01	0.3025	0.01	0.01	0.5696	0.01	0.01	0.01	0.01	0.01	0.01	known_mirna
novel-m0001-3p	24	TTTGGCAGTCGAGTAACTACATTC	63462.3	92843.4	96402.1	67274.4	78735.5	78585.7	52921.4	80341	62973.9	41492.7	57962	51867.3	novel_mirna
novel-m0002-3p	22	TTTGTTCGTTGTACTTGGGATG	52988	53355.7	39757.6	38129.3	48287.9	44614.3	35839.8	37350	48842.7	46852.2	42429.4	30934.1	novel_mirna
novel-m0004-3p	21	TGACTAGACTCTTACTCATCT	9256.01	8017.14	8314.25	14077	10818.7	8508.44	9601.68	5607.83	8067.09	19103.4	14831.1	9599.87	novel_mirna
novel-m0003-3p	21	TTTGGCAGTCGAGTAACTACA	16124.1	6436.58	5682.05	7655.78	6529.32	5235.64	7012.44	4123.75	4755.89	3765.89	19010.9	5493.85	novel_mirna
novel-m0006-3p	22	TTTGTTCGCCTGGCTCAGTCGA	7161.3	6290.29	5097.96	4646.69	5829.88	5093.57	3712.16	2701.03	5567.62	6491.33	5831.46	3953.65	novel_mirna
novel-m0005-5p	23	AGAGAATCCGTATGGGGGAGTAG	2899.17	2677.06	2632.12	3178.99	2779.93	3540.98	4175.28	4601.91	3706.42	3046.91	2089.21	2263.58	novel_mirna
novel-m0010-3p	22	TAGCACCAGTGGATTCAGCATG	2319.37	3956.9	2537.22	3441.14	2617.54	3433.5	2485.26	3955.13	2844.03	2211.96	1255.07	2445.21	novel_mirna
novel-m0009-3p	21	ATAGGTAGCTCTGAGTCCAGA	3544.8	3274.4	4082.3	4388.04	3069.89	3624.95	2319.15	2517.43	2791.79	3581.42	2755.47	2894.96	novel_mirna
novel-m0007-5p	22	TCAGGTACTATGTGACTCTGCA	2918.41	3906.53	2751.08	3076.74	4468.88	2924.97	922.523	1014.12	1326.22	1387.8	1026.54	1125.23	novel_mirna
novel-m0008-5p	22	TCAGGTACTATGTGACTCTGCA	2918.41	3906.53	2751.08	3076.74	4468.88	2924.97	922.523	1014.12	1326.22	1387.8	1026.54	1125.23	novel_mirna
novel-m0011-3p	23	CATCACAGTGATAGTACCTTACT	2063.71	2310.22	2130.91	2111.7	2601.27	2611.96	1263.22	1281.65	1860.8	1876.47	1644.68	1659.76	novel_mirna
novel-m0018-5p	23	AGTTGGAAGTGGAGATCTCCGGC	1607.34	2231.91	1350.58	1795.92	2631.93	2223.12	1452.98	1558.02	1576.56	2204.14	1606.09	1557.52	novel_mirna
novel-m0020-3p	21	TGACTAGAGAACTACTCATCC	1964.81	2143.51	1861.02	2400.93	2246.94	1952.42	1249.3	1019.89	1589.17	2818.75	1584.21	1765.53	novel_mirna
novel-m0017-3p	23	TATCACAGCCTACTTGACGAGTT	1483.08	1742.67	1559.14	1655.65	2116.1	2090.74	998.9	1194.78	1278.32	1230.31	962.074	1355.94	novel_mirna
novel-m0012-5p	22	TAATCTCACACGGTAAAGCTGA	1711.72	1832.53	1387.26	2081.65	2255.67	1957.46	1138.08	1154.8	1676.3	1307.97	905.145	1169.06	novel_mirna
novel-m0021-3p	23	TGACTAGATTACTTACTCATCCA	1379.04	1163.99	1537.06	2159.54	2121.06	1494.18	1282.23	666.129	1176.4	2210.07	3024.23	1803.46	novel_mirna
novel-m0015-3p	21	TGACTAGACTCCTACTCATCT	1273.76	1476.66	1330.09	1337.33	1584.49	1489.7	614.864	975.426	1058.53	1165.04	808.356	1159.87	novel_mirna
novel-m0013-5p	22	CCGACCACTGCCTCATGACCTT	753.145	1131.37	1159.34	723.293	970.555	1354.72	555.913	1279.73	870.871	660.19	542.506	667.341	novel_mirna
novel-m0014-5p	22	CCGACCACTGCCTCATGACCTT	753.145	1131.37	1159.34	723.293	970.555	1354.72	555.913	1279.73	870.871	660.19	542.506	667.341	novel_mirna
novel-m0026-3p	22	TGACTAGAGATTTCACACTCAT	1500.4	976.773	949.189	1082.09	1877.52	1401.91	724.734	726.989	1025.61	968.98	1228.56	710.781	novel_mirna
novel-m0022-3p	22	TGACTAGATTAGCACTCACCAT	1051.83	1129.11	1098.84	1363	1202.38	1092.81	896.385	798.739	1104.46	1469.79	966.432	1074.57	novel_mirna
novel-m0019-3p	23	CGGCATCTGTTGGAGTACAGTAG	721.726	1915.2	692.987	1452.02	938.712	1196.87	675.966	1796.72	999.589	771.84	488.482	938.74	novel_mirna
novel-m0016-3p	22	TGACTAGAGTCTCACTTATCCA	1197.07	1300.51	1337.65	1444.75	1428.26	1145.94	562.249	549.149	724.609	884.029	502.283	751.596	novel_mirna
novel-m0030-5p	18	CACCAGATGCTGTTGGCA	967.69	861.569	484.123	604.745	418.418	603.561	284.915	342.225	977.709	1107.06	559.031	414.447	novel_mirna
novel-m0031-5p	18	CACCAGATGCTGTTGGCA	967.69	861.569	484.123	604.745	418.418	603.561	284.915	342.225	977.709	1107.06	559.031	414.447	novel_mirna
novel-m0028-3p	22	TCTCCAGTAGCCTGTTAGGCAT	523.927	471.069	371.297	233.329	346.896	701.198	169.84	520.705	306.914	153.721	136.466	186.357	novel_mirna
novel-m0023-3p	22	GGTCACGAGGCAGTGGTGGAGA	719.819	395.424	297.567	413.386	590.229	313.253	247.801	419.229	385.959	353.018	318.512	221.266	novel_mirna
novel-m0024-3p	22	GGTCACGAGGCAGTGGTGGAGA	719.819	395.424	297.567	413.386	590.229	313.253	247.801	419.229	385.959	353.018	318.512	221.266	novel_mirna
novel-m0025-3p	22	GGTCACGAGGCAGTGGTGGAGA	719.819	395.424	297.567	413.386	590.229	313.253	247.801	419.229	385.959	353.018	318.512	221.266	novel_mirna
novel-m0027-5p	22	CAGGAACTTCCACTGTGGTATG	263.704	316.791	277.225	321.298	251.666	252.067	211.706	320.572	271.433	237.593	141.369	226.384	novel_mirna
novel-m0029-3p	23	TTGAGCAAAGCTTCAGGGGGTTT	240.41	203.444	245.464	299.569	304.34	255.24	215.214	191.677	214.859	208.197	177.869	170.083	novel_mirna
novel-m0032-5p	23	CCTTATCATTTCGTCAGTCCAGT	164.307	177.771	149.199	152.72	174.192	176.886	105.796	189.114	175.042	106.256	91.4315	131.631	novel_mirna
novel-m0047-5p	22	GCTGGGGTCTGTGGCGAGGCTC	384.738	88.0783	78.2673	366.334	165.859	77.6216	137.366	170.152	255.663	668.281	290.184	162.734	novel_mirna
novel-m0033-3p	24	TAAATGCATTGTCTGGTATGTCAT	200.783	195.451	161.45	122.842	289.262	220.742	84.4109	99.8104	211.508	98.1655	136.194	72.7054	novel_mirna
novel-m0037-5p	22	AGGCAAGACTCCGGCGTAGCTG	297.279	300.968	8.3939	63.6113	12.3998	489.732	2.3762	226.527	9.2646	5.124	4.903	3.6746	novel_mirna
novel-m0043-3p	24	ATATAGCTGGAACACCATGGGACA	103.791	110.602	139.52	120.301	154.948	114.805	126.73	166.308	144.094	115.156	84.6218	100.134	novel_mirna
novel-m0044-3p	24	ATATAGCTGGAACACCATGGGACA	103.791	110.602	139.52	120.301	154.948	114.805	126.73	166.308	144.094	115.156	84.6218	100.134	novel_mirna
novel-m0039-3p	22	ATTACGACCTTCTAGCACGGGT	182.96	66.7651	73.5788	66.8532	90.2704	67.5324	91.992	140.683	243.836	111.111	74.6343	41.471	novel_mirna
novel-m0035-3p	22	CAGTGCCTCTGTAATACCCTGT	124.764	116.98	70.7808	153.596	85.7072	95.4404	64.0437	126.076	113.54	126.483	63.9203	81.2358	novel_mirna
novel-m0034-3p	21	ACAGGCAAGGTGCTCAGGCAT	100.806	95.9092	75.4693	100.674	107.035	131.81	48.6551	61.5006	84.1697	78.7482	61.4688	73.3616	novel_mirna
novel-m0036-5p	23	AGGGAGAAGCTGTCACGATTATG	51.0663	68.0568	63.37	62.297	84.7153	105.041	41.6397	99.8104	65.6406	31.0138	29.7811	39.1087	novel_mirna
novel-m0038-5p	22	GTCTCTTCTTTGGGCTCCTAGC	70.5477	90.9846	46.5066	51.958	68.8435	52.1546	29.193	58.6819	67.2175	42.3406	22.4266	61.8127	novel_mirna
novel-m0040-3p	22	GGTCACGAGTCAGTGGTGGAGA	65.8225	57.8846	58.9084	66.5027	66.7604	44.5063	35.7558	36.0035	59.9241	69.3092	42.3109	33.8592	novel_mirna
novel-m0041-3p	22	GGTCACGAGTCAGTGGTGGAGA	65.8225	57.8846	58.9084	66.5027	66.7604	44.5063	35.7558	36.0035	59.9241	69.3092	42.3109	33.8592	novel_mirna
novel-m0042-3p	22	GGTCACGAGTCAGTGGTGGAGA	65.8225	57.8846	58.9084	66.5027	66.7604	44.5063	35.7558	36.0035	59.9241	69.3092	42.3109	33.8592	novel_mirna
novel-m0049-3p	21	CTGCTCGGTCGGGACAGTACC	21.3053	73.708	26.8453	41.4437	43.7464	40.4381	25.1196	27.9315	43.5633	51.7796	24.2425	80.7109	novel_mirna
novel-m0045-5p	25	AAGAGAGCTATCCGTCGACAGTACT	13.1811	87.4324	30.3238	13.1428	47.0199	39.1363	19.1226	60.9881	30.5534	5.9331	0.7264	14.1736	novel_mirna
novel-m0046-3p	22	CAAGCTCGATTCTATGGGGATA	41.0354	47.3088	54.7493	61.4208	61.9989	60.291	24.7801	21.6533	39.818	40.9922	38.5883	46.9829	novel_mirna
novel-m0056-5p	21	CCGACGAGTCTTCAGTTGGGT	45.5949	36.4907	38.6421	40.4799	37.7945	35.3935	21.8382	15.5033	38.241	43.9587	51.2089	37.9276	novel_mirna
novel-m0057-5p	21	CCGACGAGTCTTCAGTTGGGT	45.5949	36.4907	38.6421	40.4799	37.7945	35.3935	21.8382	15.5033	38.241	43.9587	51.2089	37.9276	novel_mirna
novel-m0053-3p	21	GGCTTGGACTAGAGGATGGCT	59.6879	14.7739	2.0418	38.5523	7.1423	9.8451	18.67	27.6753	242.259	67.1517	12.439	11.4176	novel_mirna
novel-m0051-3p	23	ACTAAGAATCAAACATATTATCA	21.9685	26.8029	20.0394	25.6723	44.044	43.6113	21.9514	23.9596	25.6254	15.3721	15.9801	21.3917	novel_mirna
novel-m0052-3p	23	ACTAAGAATCAAACATATTATCA	21.9685	26.8029	20.0394	25.6723	44.044	43.6113	21.9514	23.9596	25.6254	15.3721	15.9801	21.3917	novel_mirna
novel-m0048-5p	21	GAGAACCATCCTGAGTTCACA	30.9216	36.6522	29.7945	22.8685	58.4277	35.719	19.5752	12.5564	13.9954	26.4292	24.8781	22.9665	novel_mirna
novel-m0058-5p	22	ACGCCGGGGGCCTGAATTTTAC	24.787	26.8837	11.1162	17.9619	25.0971	36.2885	18.67	54.8381	21.4859	2.4272	5.0846	10.6302	novel_mirna
novel-m0050-3p	22	ATTATCATTCTTTGGCGTCCGG	25.1186	13.4015	35.1636	30.7542	17.7565	8.4619	39.1504	57.0162	43.9575	12.9449	18.1592	21.9166	novel_mirna
novel-m0059-3p	22	CAGTGCTCCTGCATTGCGCTCC	17.8235	18.2454	8.3939	29.6152	54.2614	26.2807	17.3122	33.9535	27.0053	16.9902	12.2575	19.0294	novel_mirna
novel-m0060-5p	23	AGGTAAGGACGAGTGCATTCTTG	22.3001	26.6415	13.9898	21.2038	46.028	24.0839	25.1196	37.541	27.2024	13.754	18.7948	30.7095	novel_mirna
novel-m0072-3p	24	CACGTTGCAGGACCCAGGATCGAG	24.8699	20.5058	18.3002	15.5085	19.1453	25.0602	24.2144	26.9065	39.0295	20.2264	14.9813	12.3363	novel_mirna
novel-m0054-3p	23	TGCGCCAGGTGTACCAAGGCACC	26.7766	11.2217	12.6286	18.5752	17.7565	10.3333	28.1747	25.6253	33.7073	18.6083	18.3408	16.7984	novel_mirna
novel-m0055-3p	23	TGCGCCAGGTGTACCAAGGCACC	26.7766	11.2217	12.6286	18.5752	17.7565	10.3333	28.1747	25.6253	33.7073	18.6083	18.3408	16.7984	novel_mirna
novel-m0070-3p	22	ATTGTCGCCGCTGCTCAGGAGG	11.1915	19.4563	22.7618	10.5143	6.7455	8.3805	6.6759	33.441	18.7263	42.88	3.8134	3.9371	novel_mirna
novel-m0061-5p	22	CTCACAAAGTGGCTGTTGTATG	15.6681	20.5058	13.4605	14.72	14.1853	13.5879	11.0888	13.7095	14.5868	9.439	8.3532	18.3732	novel_mirna
novel-m0063-5p	23	AGGTACCTAGAGCTGTGCCTAGC	12.6837	18.5683	5.974	20.3276	26.1883	26.4434	6.6759	9.8657	14.7839	15.1024	12.5298	11.8114	novel_mirna
novel-m0066-3p	21	CCATTACCTTCTTCCCCTCTT	24.787	10.4144	10.6625	19.8895	22.2204	10.3333	11.994	15.6314	23.8514	18.878	8.9888	20.7355	novel_mirna
novel-m0062-5p	25	CAGTGCTGCGCAGGTGCTTACGACT	14.7562	20.1022	10.0575	25.4971	20.7324	10.9028	10.4099	13.4533	21.0917	11.0571	10.2599	11.2864	novel_mirna
novel-m0065-3p	22	CGTGTTTATATTGTGGGTTTTC	14.6733	8.4768	18.7539	14.4571	23.6092	14.6456	8.7127	14.222	13.9954	10.2481	14.255	9.4491	novel_mirna
novel-m0067-5p	22	GCTGGCTGCTGTGGTGGATATG	11.6889	12.5134	8.9988	19.1885	14.4829	12.286	9.731	15.247	13.4041	14.0236	6.0833	13.7799	novel_mirna
novel-m0064-3p	22	CTCGCTTGTGTAGAGATACAAT	9.0361	5.0054	14.5948	7.6228	12.1022	15.5406	12.8993	7.1751	15.5724	13.4843	20.0659	15.486	novel_mirna
novel-m0075-3p	21	CGACGATGAAATACCACTACT	17.2432	6.1356	2.5711	8.7619	3.8687	4.1496	8.5995	7.9438	58.3472	23.4626	9.2612	4.8558	novel_mirna
novel-m0068-5p	23	CTTATCAGAGTGGGTGTGATGTG	7.2123	8.5576	8.6207	11.3904	13.5902	9.8451	7.9206	7.1751	9.6588	15.6418	9.6244	14.1736	novel_mirna
novel-m0073-5p	22	CTTGGGAGGTGCTGCACTGCTA	13.9272	13.4015	10.6625	9.5505	13.7885	11.6351	5.7707	9.7376	5.3222	5.6634	7.1729	6.2994	novel_mirna
novel-m0069-5p	22	TCACGGATCTGAGCATTATGTC	0.4974	2.3412	63.5213	16.0342	1.488	0.5696	1.3578	0.2563	21.4859	1.3484	2.0883	0.9187	novel_mirna
novel-m0076-3p	23	CAACCACTATCTGCACTGCTCCC	6.2175	8.1539	7.184	6.4838	11.3086	12.2047	3.8471	9.8657	6.5049	3.2362	3.2687	8.1367	novel_mirna
novel-m0071-5p	21	CGGGCGGCTGTAGTTAGCGCC	3.6476	2.2605	0.1512	9.7257	1.2896	0.9764	1.5841	0.8969	13.4041	136.191	28.7823	9.5803	novel_mirna
novel-m0084-5p	18	GCGGCGAGGAGGGGGCCC	11.9376	2.3412	0.9831	6.659	3.9679	2.1155	2.8288	3.3313	26.0197	60.1399	12.3482	3.5434	novel_mirna
novel-m0074-3p	22	CCTTCTCTGAACAATCAAAGGG	15.1707	13.1593	1.588	3.8552	3.4719	19.8529	1.2447	7.4313	1.9712	1.8878	0.908	0.9187	novel_mirna
novel-m0081-5p	23	ACCGGCTTCGATTCTATCTTCGT	4.5595	2.7449	3.4029	6.4838	1.6864	10.9028	4.8655	4.4844	1.9712	2.6969	3.1779	3.6746	novel_mirna
novel-m0086-5p	25	CTTTGGTGGTTTAGCATTATGATGG	3.9792	3.1485	3.3273	3.2419	6.5471	3.3359	3.6208	3.5875	5.5193	4.0453	3.541	1.8373	novel_mirna
novel-m0087-5p	25	CTTTGGTGGTTTAGCATTATGATGG	3.9792	3.1485	3.3273	3.2419	6.5471	3.3359	3.6208	3.5875	5.5193	4.0453	3.541	1.8373	novel_mirna
novel-m0077-5p	22	GTATGGATGAGAAGGAATATCT	3.5647	7.5888	4.991	5.9581	5.0591	2.5223	3.2814	7.3032	0.9856	0.2697	1.8159	2.6247	novel_mirna
novel-m0097-5p	23	TCAGCGTTCTGTATCTCCAAGGT	3.6476	0.4037	0.2269	4.4686	2.8767	1.2205	1.5841	1.2813	2.7597	58.2521	9.352	3.6746	novel_mirna
novel-m0096-5p	24	TTGGCGTTCTGTATCTCCAAGGTA	3.0673	1.6146	1.2855	3.8552	4.7615	1.8714	2.6025	2.1781	4.7309	41.8013	4.1766	2.4935	novel_mirna
novel-m0082-3p	22	TCTAGTGTCTGATACTGCCATA	2.9015	2.3412	3.8566	2.7162	3.6703	3.2546	1.5841	2.1781	2.9568	5.3937	3.1779	3.0185	novel_mirna
novel-m0083-3p	22	TCTAGTGTCTGATACTGCCATA	2.9015	2.3412	3.8566	2.7162	3.6703	3.2546	1.5841	2.1781	2.9568	5.3937	3.1779	3.0185	novel_mirna
novel-m0078-5p	22	GGTTGAGGGAAGCTGCAATATT	2.9015	4.1173	2.193	2.3657	7.3407	2.5223	3.1682	3.4594	3.351	1.0787	2.4515	3.9371	novel_mirna
novel-m0085-3p	23	CGTGTCGATGAACGCGCTTGGAC	4.145	5.4898	8.3939	5.8705	0.01	0.5696	0.1132	0.5125	0.01	2.6969	0.2724	0.01	novel_mirna
novel-m0090-5p	21	TGCTTCATGTAGCCGACTCCT	0.9948	5.2476	0.6806	4.819	3.4719	3.0105	1.9236	0.8969	3.351	0.8091	2.4515	8.7929	novel_mirna
novel-m0079-3p	22	GCAGTAGAGAGAAAGAGATAGA	2.0725	3.0678	1.8905	3.2419	2.6784	4.6378	1.5841	4.2282	3.351	2.1575	0.5448	0.6562	novel_mirna
novel-m0080-3p	22	GCAGTAGAGAGAAAGAGATAGA	2.0725	3.0678	1.8905	3.2419	2.6784	4.6378	1.5841	4.2282	3.351	2.1575	0.5448	0.6562	novel_mirna
novel-m0091-5p	21	ATCCTGTCACATAGAGTGGAC	3.316	2.099	3.3273	1.84	4.4639	3.3359	2.9419	2.5625	0.9856	5.9331	2.6331	1.7061	novel_mirna
novel-m0088-3p	22	TCAACGGTTGTGGAGTACCTTC	8.2071	6.0549	0.0756	1.84	0.1984	4.7191	0.01	3.8438	0.7885	0.01	0.01	0.01	novel_mirna
novel-m0094-5p	23	AGACCATCGGACTCAAGACTGCC	2.2383	2.0183	2.8736	0.7886	0.8928	1.3832	0.4526	9.097	10.4473	2.9665	0.908	0.5249	novel_mirna
novel-m0095-3p	22	CTGGGACCCAGTCTGCCTCACT	2.0725	1.8568	2.5711	1.4895	0.6944	2.3596	1.1315	1.2813	1.7741	4.5847	1.5435	1.3124	novel_mirna
novel-m0112-5p	20	AGTGGTTAGAGCATCGGACT	3.1502	0.01	0.1512	3.1543	1.2896	0.01	1.471	0.6406	4.928	39.9135	4.903	0.2625	novel_mirna
novel-m0092-3p	25	CTCCCATATAGAAATTCCTGTTGAC	3.1502	1.211	0.0756	2.3657	2.8767	0.01	3.1682	0.2563	9.4617	12.1359	0.6356	1.0499	novel_mirna
novel-m0093-3p	25	CTCCCATATAGAAATTCCTGTTGAC	3.1502	1.211	0.0756	2.3657	2.8767	0.01	3.1682	0.2563	9.4617	12.1359	0.6356	1.0499	novel_mirna
novel-m0111-3p	22	AAGAAATCACTAATCCTCCTAT	1.4922	0.5651	3.4029	3.68	2.6784	0.9764	1.6973	0.3844	2.5625	2.6969	3.8134	2.756	novel_mirna
novel-m0115-3p	22	GAAGGTTACAGATTGAACATTT	4.8082	0.6459	0.3025	4.4686	1.5872	0.6509	0.7921	0.6406	3.1539	8.0906	1.5435	1.5748	novel_mirna
novel-m0103-3p	23	AGCTAAACATGTCTGATACACTA	2.487	1.4532	0.8318	2.2781	3.0751	0.7323	0.6789	1.025	4.7309	12.6752	1.5435	2.4935	novel_mirna
novel-m0104-3p	23	AGCTAAACATGTCTGATACACTA	2.487	1.4532	0.8318	2.2781	3.0751	0.7323	0.6789	1.025	4.7309	12.6752	1.5435	2.4935	novel_mirna
novel-m0105-3p	23	AGCTAAACATGTCTGATACACTA	2.487	1.4532	0.8318	2.2781	3.0751	0.7323	0.6789	1.025	4.7309	12.6752	1.5435	2.4935	novel_mirna
novel-m0089-3p	24	TTCCGATGTTCCGTACTGGCGTGC	0.2487	21.3132	0.2269	0.0876	4.9599	0.01	0.01	0.01	1.3798	0.01	0.01	0.01	novel_mirna
novel-m0098-3p	22	GTGGATTCCGCAGTGCCAAAGA	5.8859	2.2605	0.01	0.6133	0.01	5.6955	0.2263	4.2282	0.01	0.01	0.01	0.2625	novel_mirna
novel-m0110-5p	21	ACTCACTCAACTTGGATGTGA	1.9067	1.4532	1.3612	1.6648	4.6623	3.3359	0.6789	1.7938	2.7597	2.6969	0.2724	0.5249	novel_mirna
novel-m0118-5p	19	TGCATGATCTGGTAGTCTG	1.5751	2.0183	0.605	2.8038	0.7936	0.895	0.5658	0.2563	1.7741	1.3484	1.6343	2.0998	novel_mirna
novel-m0102-3p	23	TGGTATGTCTAGAATAGTGGTTC	0.01	0.3229	9.6038	2.4533	0.0992	0.01	0.01	0.01	4.1395	0.01	0.0908	0.01	novel_mirna
novel-m0131-5p	22	ATGAAACCGGAGGCCAGTGCTA	0.5803	0.888	1.4368	0.2629	0.3968	0.4068	0.5658	2.9469	3.5481	0.5394	0.3632	0.2625	novel_mirna
novel-m0132-5p	22	ATGAAACCGGAGGCCAGTGCTA	0.5803	0.888	1.4368	0.2629	0.3968	0.4068	0.5658	2.9469	3.5481	0.5394	0.3632	0.2625	novel_mirna
novel-m0109-3p	21	TATAGACTTTGGTCGCGAGAA	0.9948	0.9688	0.7562	1.0514	0.1984	0.9764	1.471	0.01	0.1971	2.4272	0.9988	1.5748	novel_mirna
novel-m0099-5p	21	TCCACCACTGACTCGTGACCT	2.3212	1.5339	0.7562	0.8762	0.5952	1.1391	0.3395	1.7938	0.7885	0.2697	0.6356	0.6562	novel_mirna
novel-m0100-5p	21	TCCACCACTGACTCGTGACCT	2.3212	1.5339	0.7562	0.8762	0.5952	1.1391	0.3395	1.7938	0.7885	0.2697	0.6356	0.6562	novel_mirna
novel-m0101-5p	21	TCCACCACTGACTCGTGACCT	2.3212	1.5339	0.7562	0.8762	0.5952	1.1391	0.3395	1.7938	0.7885	0.2697	0.6356	0.6562	novel_mirna
novel-m0106-5p	21	CATCTGACCACTCTGAGACCT	0.829	0.8073	0.7562	0.7886	1.0912	0.9764	1.3578	0.7688	1.1827	2.1575	1.1803	0.7874	novel_mirna
novel-m0107-5p	21	CATCTGACCACTCTGAGACCT	0.829	0.8073	0.7562	0.7886	1.0912	0.9764	1.3578	0.7688	1.1827	2.1575	1.1803	0.7874	novel_mirna
novel-m0108-5p	21	CATCTGACCACTCTGAGACCT	0.829	0.8073	0.7562	0.7886	1.0912	0.9764	1.3578	0.7688	1.1827	2.1575	1.1803	0.7874	novel_mirna
novel-m0116-5p	22	TACCTTCCTCTTGCCTCGTGCC	0.4145	0.01	0.01	0.701	0.1984	0.0814	0.5658	0.7688	1.3798	19.4174	2.0883	1.1811	novel_mirna
novel-m0137-5p	18	CACAAGATGCTGTTGGCA	1.9067	1.2917	0.9074	0.8762	0.3968	0.5696	0.3395	0.8969	1.7741	0.8091	0.3632	0.9187	novel_mirna
novel-m0127-5p	20	AAATCGTATCGTTTCGAACT	2.5699	0.0807	0.01	0.9638	0.01	0.01	0.1132	0.01	0.1971	12.6752	4.1766	0.2625	novel_mirna
novel-m0128-5p	20	AAATCGTATCGTTTCGAACT	2.5699	0.0807	0.01	0.9638	0.01	0.01	0.1132	0.01	0.1971	12.6752	4.1766	0.2625	novel_mirna
novel-m0113-5p	18	AGATCTCGGTGGCAGCAT	0.5803	1.3724	0.2269	0.3505	0.3968	0.0814	0.5658	2.5625	2.9568	5.6634	0.8172	0.1312	novel_mirna
novel-m0120-3p	22	TATGCACACCGGAATGACATAC	0.9948	0.0807	0.605	0.3505	0.1984	0.4068	0.4526	1.7938	1.1827	0.5394	0.454	0.2625	novel_mirna
novel-m0114-3p	22	TATGGACTTGCTCGTCCGTCCT	1.2435	0.5651	0.5293	0.8762	0.496	0.2441	0.9052	0.5125	0.1971	0.2697	0.454	0.7874	novel_mirna
novel-m0123-3p	22	TTGTAGAGTTTTTCACACAAGT	1.4922	0.2422	0.6806	0.701	1.1904	0.6509	0.3395	0.6406	2.1683	2.1575	0.2724	0.3937	novel_mirna
novel-m0124-3p	22	TTGTAGAGTTTTTCACACAAGT	1.4922	0.2422	0.6806	0.701	1.1904	0.6509	0.3395	0.6406	2.1683	2.1575	0.2724	0.3937	novel_mirna
novel-m0130-3p	22	TGAGGATGTAATCCAGGTGGAT	0.01	0.3229	0.3781	0.9638	0.496	0.3255	0.7921	1.025	0.5914	0.2697	0.6356	0.5249	novel_mirna
novel-m0129-3p	18	GGGGGGCGAAAGGGGCTT	0.2487	1.1302	0.3025	0.3505	0.2976	0.8136	0.1132	1.1531	0.01	5.9331	0.908	0.6562	novel_mirna
novel-m0125-5p	22	CGGCCTCTTGGAACTTAACCCT	0.01	0.01	6.579	0.6133	0.01	0.01	0.01	0.01	1.7741	0.01	0.01	0.01	novel_mirna
novel-m0151-3p	21	TTTTCCGATGTTCACTGAACT	0.6632	0.7266	0.605	0.1752	0.2976	0.4882	0.4526	0.8969	0.01	0.01	1.8159	0.3937	novel_mirna
novel-m0152-3p	21	TTTTCCGATGTTCACTGAACT	0.6632	0.7266	0.605	0.1752	0.2976	0.4882	0.4526	0.8969	0.01	0.01	1.8159	0.3937	novel_mirna
novel-m0117-3p	21	CTGGTTCATGGGTAGCACTCA	0.829	0.1615	0.01	0.0876	0.0992	0.8136	1.5841	0.2563	0.5914	1.3484	0.9988	0.7874	novel_mirna
novel-m0158-3p	19	AAGAAAGGAATATCTGATA	0.9119	0.5651	0.6806	1.3143	0.7936	0.4068	0.3395	0.01	1.1827	2.6969	0.1816	0.5249	novel_mirna
novel-m0135-5p	23	TAGCCTTAAACCCAGAACCTGAT	0.1658	0.7266	0.605	0.6133	0.1984	0.0814	0.3395	0.6406	0.7885	1.0787	0.5448	0.1312	novel_mirna
novel-m0119-3p	22	ACCGCTGCCTCTGCTACTTGCT	0.2487	0.888	0.3025	0.5257	0.496	0.9764	0.1132	0.1281	0.1971	0.01	0.0908	0.1312	novel_mirna
novel-m0121-5p	18	AATGGTATATGTATATTT	0.7461	1.3724	0.3025	0.1752	0.6944	0.5696	0.1132	0.3844	1.7741	0.01	0.01	0.2625	novel_mirna
novel-m0122-3p	18	AATGGTATATGTATATTT	0.7461	1.3724	0.3025	0.1752	0.6944	0.5696	0.1132	0.3844	1.7741	0.01	0.01	0.2625	novel_mirna
novel-m0156-3p	21	TGCACGTCGGGGTCCAGCTCG	0.2487	0.2422	0.2269	0.0876	0.496	1.1391	0.5658	0.7688	0.3942	0.2697	0.2724	0.7874	novel_mirna
novel-m0150-5p	22	TTAAGGCGCCGGGTTTCAATTC	0.1658	0.0807	0.3025	0.5257	0.0992	0.1627	0.5658	0.5125	0.3942	1.8878	0.01	0.01	novel_mirna
novel-m0126-3p	22	TTTCCCTTCGTTGTTCTACTGG	0.0829	0.1615	0.605	0.6133	0.3968	0.5696	0.1132	0.2563	0.3942	0.01	0.3632	0.2625	novel_mirna
novel-m0155-5p	22	TGCACAGCGGAAGGAAGGTCGC	0.5803	0.3229	0.0756	0.2629	0.1984	0.2441	0.7921	0.5125	0.7885	0.01	0.454	0.01	novel_mirna
novel-m0153-3p	24	CGGAGCGCGCGCGCGAGTTCCCCT	0.1658	0.01	0.01	0.1752	0.0992	0.01	0.5658	0.01	0.9856	3.7756	1.9975	0.1312	novel_mirna
novel-m0133-3p	21	CAACCTACATCACGCCTACCT	0.2487	0.6459	0.0756	0.0876	0.5952	0.2441	0.2263	0.5125	0.01	0.2697	0.0908	0.3937	novel_mirna
novel-m0134-3p	22	ATAACGGGAAGCAACTTTGAAT	0.0829	0.0807	0.1512	0.2629	0.3968	0.01	0.3395	0.8969	0.01	0.2697	0.1816	0.9187	novel_mirna
novel-m0162-5p	24	CGGGCAGCTGGCGCGGCGGGCACC	0.1658	0.3229	0.3781	0.01	0.3968	0.01	0.2263	0.1281	0.1971	2.4272	0.5448	0.01	novel_mirna
novel-m0136-5p	23	TCGTGTCGTTTGGCGACCTGACC	0.1658	0.01	0.3025	0.01	0.01	0.3255	0.4526	0.01	0.01	0.01	0.01	0.3937	novel_mirna
novel-m0138-5p	23	GGTGGGCGTGTTTCTGGTGCATG	0.7461	0.2422	0.0756	0.0876	0.2976	0.4068	0.1132	0.2563	0.1971	0.01	0.01	0.2625	novel_mirna
novel-m0139-5p	21	TCGACCACTGACTCATGACCT	0.5803	0.4844	0.01	0.1752	0.1984	0.1627	0.2263	0.2563	0.3942	0.2697	0.01	0.5249	novel_mirna
novel-m0140-5p	21	TCGACCACTGACTCATGACCT	0.5803	0.4844	0.01	0.1752	0.1984	0.1627	0.2263	0.2563	0.3942	0.2697	0.01	0.5249	novel_mirna
novel-m0141-3p	22	TGCATGAACGTGAACATATCGA	0.2487	0.2422	0.3025	0.2629	0.1984	0.01	0.01	0.1281	0.5914	1.0787	0.01	0.01	novel_mirna
novel-m0142-5p	22	AGGCTCGGTGATCAGAATCTCT	0.01	2.1798	0.2269	0.1752	1.0912	0.01	0.01	0.01	0.01	0.01	0.01	0.01	novel_mirna
novel-m0143-5p	22	AGGCTCGGTGATCAGAATCTCT	0.01	2.1798	0.2269	0.1752	1.0912	0.01	0.01	0.01	0.01	0.01	0.01	0.01	novel_mirna
novel-m0144-5p	22	AGGCTCGGTGATCAGAATCTCT	0.01	2.1798	0.2269	0.1752	1.0912	0.01	0.01	0.01	0.01	0.01	0.01	0.01	novel_mirna
novel-m0145-3p	22	AGGCTCGGTGATCAGAATCTCT	0.01	2.1798	0.2269	0.1752	1.0912	0.01	0.01	0.01	0.01	0.01	0.01	0.01	novel_mirna
novel-m0146-3p	22	AGGCTCGGTGATCAGAATCTCT	0.01	2.1798	0.2269	0.1752	1.0912	0.01	0.01	0.01	0.01	0.01	0.01	0.01	novel_mirna
novel-m0147-3p	22	AGGCTCGGTGATCAGAATCTCT	0.01	2.1798	0.2269	0.1752	1.0912	0.01	0.01	0.01	0.01	0.01	0.01	0.01	novel_mirna
novel-m0148-5p	22	AGGCTCGGTGATCAGAATCTCT	0.01	2.1798	0.2269	0.1752	1.0912	0.01	0.01	0.01	0.01	0.01	0.01	0.01	novel_mirna
novel-m0149-3p	22	GCCGCATGATCACTAGGAAACT	0.01	0.01	0.01	0.0876	0.01	0.01	0.2263	0.01	0.5914	7.8209	0.2724	0.1312	novel_mirna
novel-m0175-5p	22	ACCCGGAATTCTGGAGACGTCT	0.01	0.01	1.9661	0.1752	0.01	0.01	0.01	2.3063	0.01	0.01	0.01	0.01	novel_mirna
novel-m0176-5p	22	ACCCGGAATTCTGGAGACGTCT	0.01	0.01	1.9661	0.1752	0.01	0.01	0.01	2.3063	0.01	0.01	0.01	0.01	novel_mirna
novel-m0177-5p	22	ACCCGGAATTCTGGAGACGTCT	0.01	0.01	1.9661	0.1752	0.01	0.01	0.01	2.3063	0.01	0.01	0.01	0.01	novel_mirna
novel-m0154-3p	22	AAGCCCTGAGAATAATGAACTC	0.4145	0.1615	0.2269	0.1752	0.2976	0.4068	0.1132	0.01	0.01	0.2697	0.3632	0.6562	novel_mirna
novel-m0157-5p	21	TGTGCATGAGGCTGTGGCACT	0.2487	0.01	0.01	0.1752	0.01	0.01	0.01	0.01	0.01	8.3603	0.2724	0.01	novel_mirna
novel-m0159-3p	22	TAACTGAATCTCCAATAACAAT	0.3316	0.1615	0.3025	0.01	0.1984	0.0814	0.01	0.2563	0.1971	0.2697	0.01	0.2625	novel_mirna
novel-m0160-3p	22	TAGGCTAAACATCAGTGCAAGA	0.1658	0.3229	0.7562	0.0876	0.0992	0.3255	0.01	0.2563	0.01	0.01	0.01	0.2625	novel_mirna
novel-m0161-3p	22	TGGTCCTTCGGGTCATACCTGC	0.1658	0.2422	0.4537	0.01	0.1984	0.01	0.01	0.5125	0.7885	0.01	0.0908	0.1312	novel_mirna
novel-m0163-3p	22	TATCTTGGACCTCAGCCCTTGC	0.1658	0.0807	0.1512	0.1752	0.0992	0.4882	0.01	0.01	0.01	0.2697	0.01	0.01	novel_mirna
novel-m0164-5p	20	TAGCGGTGATGTTGGCCATT	0.01	0.01	0.01	0.01	0.01	0.01	0.01	0.01	0.01	0.01	2.8147	0.01	novel_mirna
novel-m0165-5p	20	TAGCGGTGATGTTGGCCATT	0.01	0.01	0.01	0.01	0.01	0.01	0.01	0.01	0.01	0.01	2.8147	0.01	novel_mirna
novel-m0166-5p	18	GACTTGGGGCTGGCACTG	0.01	0.01	0.01	0.01	0.2976	0.0814	0.1132	0.1281	0.3942	0.01	0.2724	0.01	novel_mirna
novel-m0167-3p	22	GGTGCTTGCAACCTGGTGAGAA	0.0829	0.01	0.01	0.01	0.01	0.2441	0.01	0.01	0.01	0.2697	1.5435	0.01	novel_mirna
novel-m0168-5p	22	TGTACTTATGTACTGATGTACT	0.0829	0.3229	0.01	0.1752	0.01	0.01	0.01	0.2563	0.1971	0.01	0.7264	0.2625	novel_mirna
novel-m0169-3p	23	AGCACTGGACTATCGCGTCGCGA	0.2487	0.01	0.4537	0.01	0.01	0.0814	0.01	0.2563	0.3942	0.01	0.01	0.1312	novel_mirna
novel-m0170-3p	23	AGCACTGGACTATCGCGTCGCGA	0.2487	0.01	0.4537	0.01	0.01	0.0814	0.01	0.2563	0.3942	0.01	0.01	0.1312	novel_mirna
novel-m0171-5p	22	CTTACCCTCACCTTCACCTTGT	0.3316	0.01	0.01	0.1752	0.1984	0.3255	0.01	0.2563	0.01	0.01	0.01	0.1312	novel_mirna
novel-m0172-3p	20	TCACCGTCGTTTCGCATCCT	0.1658	0.1615	0.3781	0.01	0.2976	0.01	0.1132	0.2563	0.01	0.01	0.1816	0.01	novel_mirna
novel-m0173-3p	20	TCACCGTCGTTTCGCATCCT	0.1658	0.1615	0.3781	0.01	0.2976	0.01	0.1132	0.2563	0.01	0.01	0.1816	0.01	novel_mirna
novel-m0174-5p	23	TCCTGTGTCTTGATTTAGTTGCT	0.01	0.0807	0.01	0.01	0.496	0.01	0.1132	0.01	0.1971	1.6181	0.01	0.6562	novel_mirna
novel-m0178-5p	22	CGAGTGACCTCTCTGAGGGACC	0.01	0.4037	0.0756	0.01	0.7936	0.01	0.01	0.01	0.01	0.2697	0.01	0.01	novel_mirna
novel-m0179-5p	21	CGGCAGGGCCTCTGGACCCCC	0.0829	0.01	0.01	0.0876	0.0992	0.01	0.01	0.01	0.01	4.0453	0.1816	0.01	novel_mirna
novel-m0180-5p	25	TGATATCTAGGGTATGTTGGGCATT	0.01	1.0495	0.0756	0.01	0.8928	0.01	0.01	0.01	0.01	0.01	0.01	0.01	novel_mirna
novel-m0181-3p	20	TTTGGCCCGGTTTCAACCAG	0.0829	0.0807	0.1512	0.0876	0.0992	0.3255	0.1132	0.01	0.9856	0.01	0.01	0.1312	novel_mirna
novel-m0182-5p	22	CAGGTTTCGCGATTTTCGAACT	0.0829	0.2422	0.1512	0.01	0.496	0.3255	0.2263	0.3844	0.01	0.01	0.01	0.01	novel_mirna
novel-m0183-3p	21	GATGGCGCCGGAGGCAAGAGC	0.1658	0.0807	0.3781	0.01	0.01	0.01	0.1132	0.2563	0.01	2.4272	0.01	0.01	novel_mirna
novel-m0184-5p	19	TGAGTGGGGGCATTTGGCA	0.01	0.01	0.01	0.01	0.01	0.3255	0.01	0.01	0.01	1.6181	0.0908	0.01	novel_mirna
novel-m0185-5p	22	TGCTGCATGCTCTCCTGCGAGG	0.01	0.01	0.01	0.3505	0.01	0.01	0.01	0.01	1.3798	0.8091	0.01	0.01	novel_mirna
novel-m0186-5p	22	TGCTGCATGCTCTCCTGCGAGG	0.01	0.01	0.01	0.3505	0.01	0.01	0.01	0.01	1.3798	0.8091	0.01	0.01	novel_mirna
novel-m0187-5p	22	TGCTGCATGCTCTCCTGCGAGG	0.01	0.01	0.01	0.3505	0.01	0.01	0.01	0.01	1.3798	0.8091	0.01	0.01	novel_mirna
novel-m0188-5p	22	TTCGTCAGAGTGTAAACCAGCT	0.0829	0.4037	0.0756	0.0876	0.0992	0.2441	0.01	0.01	0.01	0.01	0.01	0.1312	novel_mirna
novel-m0189-3p	22	CAGGTGCTTCGGATTCAAGAGT	0.01	0.0807	0.605	0.1752	0.01	0.01	0.01	0.01	0.01	0.2697	0.01	0.01	novel_mirna
novel-m0190-3p	23	ACAGCGATATGGGTACTGTGGCC	0.01	0.3229	0.01	0.01	0.3968	0.4068	0.01	0.01	0.7885	0.01	0.3632	0.01	novel_mirna
novel-m0191-5p	22	TAGTCAGCGACAGGAATGGGAT	0.01	0.2422	0.01	0.01	0.2976	0.01	0.1132	0.1281	0.01	0.01	0.01	0.01	novel_mirna
novel-m0192-5p	22	TAGTCAGCGACAGGAATGGGAT	0.01	0.2422	0.01	0.01	0.2976	0.01	0.1132	0.1281	0.01	0.01	0.01	0.01	novel_mirna
novel-m0193-3p	25	TCATTTCGGTTTTGAGTTATGCCCT	0.01	1.1302	0.01	0.01	0.6944	0.01	0.01	0.01	0.01	0.01	0.01	0.01	novel_mirna
novel-m0194-3p	22	TTTATTCGTCTGAAGAGGAACC	0.3316	0.3229	0.01	0.01	0.1984	0.2441	0.1132	0.1281	0.01	0.01	0.0908	0.01	novel_mirna
novel-m0195-3p	22	TTTATTCGTCTGAAGAGGAACC	0.3316	0.3229	0.01	0.01	0.1984	0.2441	0.1132	0.1281	0.01	0.01	0.0908	0.01	novel_mirna
novel-m0196-3p	22	TTTATTCGTCTGAAGAGGAACC	0.3316	0.3229	0.01	0.01	0.1984	0.2441	0.1132	0.1281	0.01	0.01	0.0908	0.01	novel_mirna
