# Supplementary material for: Insights into the Regulatory Role of MicroRNAs in Penaeus monodon Under Moderately Low Salinity Stress
Source: Biology (Basel). 2025 Apr 18;14(4):440. doi: 10.3390/biology14040440 (PMC12024918; doi:10.3390/biology14040440)
Supplement: Supplementary file 1 [file biology-14-00440-s001.zip › Table S3.xlsx]

## Sheet: miRNA
id	6h vs CK	24h vs CK	96h vs CK	type
miR-1000-5p	/	down-regulated	/	known_mirna
miR-106-3p	down-regulated	down-regulated	/	known_mirna
miR-106	/	down-regulated	down-regulated	known_mirna
miR-10805	/	/	up-regulated	known_mirna
miR-1187	/	/	up-regulated	known_mirna
miR-122-5p	/	up-regulated	/	known_mirna
miR-124-3p	/	up-regulated	up-regulated	known_mirna
miR-126-5p	/	down-regulated	/	known_mirna
miR-126-3p	/	down-regulated	/	known_mirna
miR-1296-5p	/	/	down-regulated	known_mirna
miR-1307-3p	down-regulated	down-regulated	/	known_mirna
miR-130-5p	down-regulated	down-regulated	down-regulated	known_mirna
miR-132-3p	up-regulated	/	/	known_mirna
miR-141-3p	/	down-regulated	/	known_mirna
miR-142-5p	/	down-regulated	/	known_mirna
miR-145-5p	/	down-regulated	/	known_mirna
miR-15-5p	down-regulated	down-regulated	down-regulated	known_mirna
miR-17-5p	/	down-regulated	/	known_mirna
miR-182-5p	/	down-regulated	/	known_mirna
miR-185-5p	down-regulated	/	/	known_mirna
miR-192-5p	/	up-regulated	up-regulated	known_mirna
miR-193-3p	/	/	down-regulated	known_mirna
miR-199-3p	/	down-regulated	/	known_mirna
miR-200-3p	/	down-regulated	/	known_mirna
miR-204-5p	/	up-regulated	up-regulated	known_mirna
miR-20-5p	down-regulated	/	down-regulated	known_mirna
miR-211	/	up-regulated	up-regulated	known_mirna
miR-21-5p	down-regulated	/	/	known_mirna
miR-21-3p	down-regulated	down-regulated	down-regulated	known_mirna
miR-221-5p	/	down-regulated	/	known_mirna
miR-221-3p	down-regulated	down-regulated	down-regulated	known_mirna
miR-221	down-regulated	down-regulated	/	known_mirna
miR-222-3p	down-regulated	down-regulated	down-regulated	known_mirna
miR-224-5p	down-regulated	down-regulated	down-regulated	known_mirna
miR-2304	/	/	up-regulated	known_mirna
miR-25-3p	/	down-regulated	/	known_mirna
miR-263-5p	/	/	down-regulated	known_mirna
miR-263	/	/	down-regulated	known_mirna
miR-2682-5p	/	/	up-regulated	known_mirna
miR-2738	/	/	up-regulated	known_mirna
miR-2765-5p	/	/	down-regulated	known_mirna
miR-2788-3p	up-regulated	/	/	known_mirna
miR-278-3p	/	/	down-regulated	known_mirna
miR-2833	/	/	up-regulated	known_mirna
miR-285	/	/	down-regulated	known_mirna
miR-29-3p	/	/	down-regulated	known_mirna
miR-3082-5p	/	/	up-regulated	known_mirna
miR-315-5p	/	/	down-regulated	known_mirna
miR-320-3p	down-regulated	/	/	known_mirna
miR-323-3p	/	down-regulated	/	known_mirna
miR-328-3p	/	up-regulated	/	known_mirna
miR-335-5p	/	down-regulated	/	known_mirna
miR-335-3p	down-regulated	down-regulated	down-regulated	known_mirna
miR-338-5p	/	up-regulated	/	known_mirna
miR-3533	/	/	up-regulated	known_mirna
miR-365-3p	/	down-regulated	/	known_mirna
miR-370-3p	/	down-regulated	down-regulated	known_mirna
miR-3759-3p	/	/	up-regulated	known_mirna
miR-381-3p	down-regulated	down-regulated	down-regulated	known_mirna
miR-409-3p	down-regulated	down-regulated	/	known_mirna
miR-423-5p	/	/	down-regulated	known_mirna
miR-423-3p	down-regulated	down-regulated	down-regulated	known_mirna
miR-4497	/	up-regulated	/	known_mirna
miR-452-5p	/	down-regulated	/	known_mirna
miR-466-5p	/	/	up-regulated	known_mirna
miR-484-5p	/	down-regulated	/	known_mirna
miR-4862-3p	/	/	up-regulated	known_mirna
miR-493-5p	/	down-regulated	/	known_mirna
miR-494-3p	down-regulated	down-regulated	down-regulated	known_mirna
miR-4965-3p	/	/	up-regulated	known_mirna
miR-561-5p	/	down-regulated	down-regulated	known_mirna
miR-574-5p	/	/	up-regulated	known_mirna
miR-574	/	/	up-regulated	known_mirna
miR-589-5p	/	down-regulated	/	known_mirna
miR-6121-3p	/	/	up-regulated	known_mirna
miR-61-3p	/	/	up-regulated	known_mirna
miR-6549-5p	/	/	up-regulated	known_mirna
miR-654-3p	down-regulated	down-regulated	down-regulated	known_mirna
miR-676	/	up-regulated	/	known_mirna
miR-744-5p	down-regulated	/	/	known_mirna
miR-758-3p	down-regulated	/	/	known_mirna
miR-769-5p	down-regulated	/	down-regulated	known_mirna
miR-79	/	/	down-regulated	known_mirna
miR-83-3p	/	/	down-regulated	known_mirna
miR-8485	/	/	up-regulated	known_mirna
miR-9412	/	/	up-regulated	known_mirna
miR-965-3p	up-regulated	up-regulated	up-regulated	known_mirna
miR-965	/	up-regulated	up-regulated	known_mirna
miR-9891-3p	/	/	up-regulated	known_mirna
novel-m0007-5p	/	down-regulated	down-regulated	novel_mirna
novel-m0008-5p	/	down-regulated	down-regulated	novel_mirna
novel-m0028-3p	/	/	down-regulated	novel_mirna
novel-m0037-5p	/	/	down-regulated	novel_mirna
novel-m0045-5p	/	/	down-regulated	novel_mirna
novel-m0047-5p	/	/	up-regulated	novel_mirna
novel-m0053-3p	/	up-regulated	/	novel_mirna
novel-m0059-3p	up-regulated	/	/	novel_mirna
novel-m0071-5p	/	/	up-regulated	novel_mirna
novel-m0074-3p	/	/	down-regulated	novel_mirna
novel-m0075-3p	/	up-regulated	/	novel_mirna
novel-m0084-5p	/	/	up-regulated	novel_mirna
novel-m0085-3p	/	down-regulated	down-regulated	novel_mirna
novel-m0088-3p	/	/	down-regulated	novel_mirna
novel-m0096-5p	/	/	up-regulated	novel_mirna
novel-m0097-5p	/	/	up-regulated	novel_mirna
novel-m0103-3p	/	/	up-regulated	novel_mirna
novel-m0104-3p	/	/	up-regulated	novel_mirna
novel-m0105-3p	/	/	up-regulated	novel_mirna
novel-m0112-5p	/	/	up-regulated	novel_mirna
novel-m0116-5p	/	up-regulated	up-regulated	novel_mirna
novel-m0127-5p	/	/	up-regulated	novel_mirna
novel-m0128-5p	/	/	up-regulated	novel_mirna
novel-m0129-3p	/	/	up-regulated	novel_mirna
novel-m0149-3p	/	/	up-regulated	novel_mirna
novel-m0153-3p	/	/	up-regulated	novel_mirna
novel-m0157-5p	/	/	up-regulated	novel_mirna
novel-m0174-5p	/	/	up-regulated	novel_mirna
novel-m0179-5p	/	/	up-regulated	novel_mirna
