# Supplementary material for: Insights into the Regulatory Role of MicroRNAs in Penaeus monodon Under Moderately Low Salinity Stress
Source: Biology (Basel). 2025 Apr 18;14(4):440. doi: 10.3390/biology14040440 (PMC12024918; doi:10.3390/biology14040440)
Supplement: Supplementary file 1 [file biology-14-00440-s001.zip › Table S4.xlsx]

## Sheet: Sheet1
miRNA	target gene id	Description	KEGG_A_class	KEGG_B_class	Pathway
miR-21-3p	XM_037919167.1	XP_037775095.1 phosphatidylinositol-glycan biosynthesis class W protein-like [Penaeus monodon]	Metabolism;Metabolism	Global and overview maps;Glycan biosynthesis and metabolism	ko01100//Metabolic pathways;ko00563//Glycosylphosphatidylinositol (GPI)-anchor biosynthesis
miR-21-3p	XM_037919190.1	XP_037775118.1 uncharacterized protein LOC119572215 [Penaeus monodon]	Organismal Systems;Human Diseases	Endocrine system;Endocrine and metabolic disease	ko04910//Insulin signaling pathway;ko04931//Insulin resistance
miR-21-3p	XM_037920000.1	XP_037775928.1 uncharacterized protein LOC119573007 [Penaeus monodon]	-	-	-
miR-21-3p	XM_037920118.1	XP_037776046.1 zinc finger protein Xfin-like [Penaeus monodon]	Human Diseases	Infectious disease: viral	ko05168//Herpes simplex virus 1 infection
miR-21-3p	XM_037920171.1	XP_037776099.1 CCR4-NOT transcription complex subunit 3-like isoform X1 [Penaeus monodon]	Genetic Information Processing	Folding, sorting and degradation	ko03018//RNA degradation
miR-21-3p	XM_037920172.1	XP_037776099.1 CCR4-NOT transcription complex subunit 3-like isoform X1 [Penaeus monodon]	Genetic Information Processing	Folding, sorting and degradation	ko03018//RNA degradation
miR-21-3p	XM_037920173.1	XP_037776099.1 CCR4-NOT transcription complex subunit 3-like isoform X1 [Penaeus monodon]	Genetic Information Processing	Folding, sorting and degradation	ko03018//RNA degradation
miR-21-3p	XM_037920174.1	XP_037776099.1 CCR4-NOT transcription complex subunit 3-like isoform X1 [Penaeus monodon]	Genetic Information Processing	Folding, sorting and degradation	ko03018//RNA degradation
miR-21-3p	XM_037920175.1	XP_037776099.1 CCR4-NOT transcription complex subunit 3-like isoform X1 [Penaeus monodon]	Genetic Information Processing	Folding, sorting and degradation	ko03018//RNA degradation
miR-21-3p	XM_037920176.1	XP_037776099.1 CCR4-NOT transcription complex subunit 3-like isoform X1 [Penaeus monodon]	Genetic Information Processing	Folding, sorting and degradation	ko03018//RNA degradation
miR-21-3p	XM_037920280.1	XP_037776208.1 transcription factor Sox-21-A-like [Penaeus monodon]	Human Diseases	Cancer: overview	ko05206//MicroRNAs in cancer
miR-21-3p	XM_037921509.1	XP_042891463.1 uncharacterized protein LOC122265993 isoform X2 [Penaeus japonicus]	-	-	-
miR-21-3p	XM_037921604.1	XP_037777532.1 BTB/POZ domain-containing protein KCTD3-like isoform X1 [Penaeus monodon]	-	-	-
miR-21-3p	XM_037921605.1	XP_037777532.1 BTB/POZ domain-containing protein KCTD3-like isoform X1 [Penaeus monodon]	-	-	-
miR-21-3p	XM_037921606.1	XP_037777532.1 BTB/POZ domain-containing protein KCTD3-like isoform X1 [Penaeus monodon]	-	-	-
miR-21-3p	XM_037921607.1	XP_037777532.1 BTB/POZ domain-containing protein KCTD3-like isoform X1 [Penaeus monodon]	-	-	-
miR-21-3p	XM_037921874.1	XP_027228140.1 protein held out wings-like [Penaeus vannamei]	-	-	-
miR-21-3p	XM_037921875.1	XP_027228140.1 protein held out wings-like [Penaeus vannamei]	-	-	-
miR-21-3p	XM_037922743.1	XP_037778671.1 chitotriosidase-1-like [Penaeus monodon]	Metabolism;Metabolism	Global and overview maps;Carbohydrate metabolism	ko01100//Metabolic pathways;ko00520//Amino sugar and nucleotide sugar metabolism
miR-21-3p	XM_037923298.1	XP_037779226.1 uncharacterized protein LOC119575670 [Penaeus monodon]	-	-	-
miR-21-3p	XM_037923547.1	XP_037779475.1 neuroligin 4-like [Penaeus monodon]	Environmental Information Processing	Signaling molecules and interaction	ko04514//Cell adhesion molecules
miR-21-3p	XM_037923849.1	XP_037779777.1 uncharacterized protein LOC119576248 [Penaeus monodon]	-	-	-
miR-21-3p	XM_037924322.1	XP_037780250.1 LOW QUALITY PROTEIN: diacylglycerol lipase-beta-like [Penaeus monodon]	-	-	-
miR-21-3p	XM_037924794.1	XP_037780722.1 transcription factor Sox-1a-like isoform X1 [Penaeus monodon]	-	-	-
miR-21-3p	XM_037924795.1	XP_037780722.1 transcription factor Sox-1a-like isoform X1 [Penaeus monodon]	-	-	-
miR-21-3p	XM_037925475.1	XP_037781403.1 protein unc-13 homolog B-like isoform X1 [Penaeus monodon]	Organismal Systems	Nervous system	ko04721//Synaptic vesicle cycle
miR-21-3p	XM_037925476.1	XP_037781403.1 protein unc-13 homolog B-like isoform X1 [Penaeus monodon]	Organismal Systems	Nervous system	ko04721//Synaptic vesicle cycle
miR-21-3p	XM_037925477.1	XP_037781403.1 protein unc-13 homolog B-like isoform X1 [Penaeus monodon]	Organismal Systems	Nervous system	ko04721//Synaptic vesicle cycle
miR-21-3p	XM_037925478.1	XP_037781403.1 protein unc-13 homolog B-like isoform X1 [Penaeus monodon]	Organismal Systems	Nervous system	ko04721//Synaptic vesicle cycle
miR-21-3p	XM_037925479.1	XP_037781403.1 protein unc-13 homolog B-like isoform X1 [Penaeus monodon]	Organismal Systems	Nervous system	ko04721//Synaptic vesicle cycle
miR-21-3p	XM_037925480.1	XP_037781403.1 protein unc-13 homolog B-like isoform X1 [Penaeus monodon]	Organismal Systems	Nervous system	ko04721//Synaptic vesicle cycle
miR-21-3p	XM_037925481.1	XP_037781403.1 protein unc-13 homolog B-like isoform X1 [Penaeus monodon]	Organismal Systems	Nervous system	ko04721//Synaptic vesicle cycle
miR-21-3p	XM_037925482.1	XP_037781403.1 protein unc-13 homolog B-like isoform X1 [Penaeus monodon]	Organismal Systems	Nervous system	ko04721//Synaptic vesicle cycle
miR-21-3p	XM_037925483.1	XP_037781403.1 protein unc-13 homolog B-like isoform X1 [Penaeus monodon]	Organismal Systems	Nervous system	ko04721//Synaptic vesicle cycle
miR-21-3p	XM_037925484.1	XP_037781403.1 protein unc-13 homolog B-like isoform X1 [Penaeus monodon]	Organismal Systems	Nervous system	ko04721//Synaptic vesicle cycle
miR-21-3p	XM_037925485.1	XP_037781403.1 protein unc-13 homolog B-like isoform X1 [Penaeus monodon]	Organismal Systems	Nervous system	ko04721//Synaptic vesicle cycle
miR-21-3p	XM_037925486.1	XP_037781403.1 protein unc-13 homolog B-like isoform X1 [Penaeus monodon]	Organismal Systems	Nervous system	ko04721//Synaptic vesicle cycle
miR-21-3p	XM_037925487.1	XP_037781403.1 protein unc-13 homolog B-like isoform X1 [Penaeus monodon]	Organismal Systems	Nervous system	ko04721//Synaptic vesicle cycle
miR-21-3p	XM_037925488.1	XP_037781403.1 protein unc-13 homolog B-like isoform X1 [Penaeus monodon]	Organismal Systems	Nervous system	ko04721//Synaptic vesicle cycle
miR-21-3p	XM_037925537.1	XP_037781465.1 succinate-semialdehyde dehydrogenase, mitochondrial-like [Penaeus monodon]	Metabolism;Metabolism;Metabolism	Global and overview maps;Amino acid metabolism;Carbohydrate metabolism	ko01100//Metabolic pathways;ko00250//Alanine, aspartate and glutamate metabolism;ko00650//Butanoate metabolism
miR-21-3p	XM_037925582.1	XP_037781510.1 potassium channel subfamily K member 1-like [Penaeus monodon]	-	-	-
miR-21-3p	XM_037925583.1	XP_037781510.1 potassium channel subfamily K member 1-like [Penaeus monodon]	-	-	-
miR-21-3p	XM_037925584.1	XP_037781510.1 potassium channel subfamily K member 1-like [Penaeus monodon]	-	-	-
miR-21-3p	XM_037925912.1	XP_037781840.1 LOW QUALITY PROTEIN: uncharacterized protein LOC119578175 [Penaeus monodon]	Human Diseases	Infectious disease: viral	ko05168//Herpes simplex virus 1 infection
miR-21-3p	XM_037926286.1	XP_037782214.1 uncharacterized protein LOC119578707 isoform X1 [Penaeus monodon]	-	-	-
miR-21-3p	XM_037926288.1	XP_037782214.1 uncharacterized protein LOC119578707 isoform X1 [Penaeus monodon]	-	-	-
miR-21-3p	XM_037926289.1	XP_037782214.1 uncharacterized protein LOC119578707 isoform X1 [Penaeus monodon]	-	-	-
miR-21-3p	XM_037926290.1	XP_037782214.1 uncharacterized protein LOC119578707 isoform X1 [Penaeus monodon]	-	-	-
miR-21-3p	XM_037926291.1	XP_037782214.1 uncharacterized protein LOC119578707 isoform X1 [Penaeus monodon]	-	-	-
miR-21-3p	XM_037926292.1	XP_037782214.1 uncharacterized protein LOC119578707 isoform X1 [Penaeus monodon]	-	-	-
miR-21-3p	XM_037926293.1	XP_037782214.1 uncharacterized protein LOC119578707 isoform X1 [Penaeus monodon]	-	-	-
miR-21-3p	XM_037926532.1	XP_037782460.1 uncharacterized protein LOC119578875 [Penaeus monodon]	-	-	-
miR-21-3p	XM_037926538.1	XP_037782466.1 serine/threonine-protein phosphatase 2A 56 kDa regulatory subunit epsilon isoform-like [Penaeus monodon]	Human Diseases;Environmental Information Processing;Organismal Systems;Environmental Information Processing;Environmental Information Processing;Genetic Information Processing;Organismal Systems;Cellular Processes	Infectious disease: viral;Signal transduction;Circulatory system;Signal transduction;Signal transduction;Translation;Nervous system;Cell growth and death	ko05165//Human papillomavirus infection;ko04151//PI3K-Akt signaling pathway;ko04261//Adrenergic signaling in cardiomyocytes;ko04152//AMPK signaling pathway;ko04071//Sphingolipid signaling pathway;ko03015//mRNA surveillance pathway;ko04728//Dopaminergic synapse;ko04114//Oocyte meiosis
miR-21-3p	XM_037926547.1	XP_037782475.1 brain tumor protein-like [Penaeus monodon]	-	-	-
miR-21-3p	XM_037926654.1	XP_037782582.1 putative tyrosinase-like protein tyr-3 [Penaeus monodon]	-	-	-
miR-21-3p	XM_037926972.1	XP_037782900.1 uncharacterized protein LOC119579234 [Penaeus monodon]	-	-	-
miR-21-3p	XM_037926973.1	XP_037782900.1 uncharacterized protein LOC119579234 [Penaeus monodon]	-	-	-
miR-21-3p	XM_037926996.1	XP_037782924.1 RNA-binding protein Nova-1-like isoform X1 [Penaeus monodon]	-	-	-
miR-21-3p	XM_037926999.1	XP_037782924.1 RNA-binding protein Nova-1-like isoform X1 [Penaeus monodon]	-	-	-
miR-21-3p	XM_037927048.1	XP_037782976.1 ras-related protein Rab-8A-like [Penaeus monodon]	-	-	-
miR-21-3p	XM_037927119.1	XP_037783047.1 peptidyl-prolyl cis-trans isomerase Fkbp12-like isoform X1 [Penaeus monodon]	-	-	-
miR-21-3p	XM_037927120.1	XP_037783047.1 peptidyl-prolyl cis-trans isomerase Fkbp12-like isoform X1 [Penaeus monodon]	-	-	-
miR-21-3p	XM_037927365.1	XP_037783293.1 semaphorin-1A-like isoform X1 [Penaeus monodon]	-	-	-
miR-21-3p	XM_037927656.1	XP_037783584.1 uncharacterized protein LOC119579759 isoform X1 [Penaeus monodon]	-	-	-
miR-21-3p	XM_037928041.1	XP_037783969.1 transcriptional repressor protein YY1-like isoform X1 [Penaeus monodon]	-	-	-
miR-21-3p	XM_037928367.1	XP_037784295.1 putative nuclease HARBI1 [Penaeus monodon]	-	-	-
miR-21-3p	XM_037929072.1	XP_037785000.1 bromodomain and PHD finger-containing protein 3-like isoform X1 [Penaeus monodon]	-	-	-
miR-21-3p	XM_037929073.1	XP_037785000.1 bromodomain and PHD finger-containing protein 3-like isoform X1 [Penaeus monodon]	-	-	-
miR-21-3p	XM_037929074.1	XP_037785000.1 bromodomain and PHD finger-containing protein 3-like isoform X1 [Penaeus monodon]	-	-	-
miR-21-3p	XM_037929075.1	XP_037785000.1 bromodomain and PHD finger-containing protein 3-like isoform X1 [Penaeus monodon]	-	-	-
miR-21-3p	XM_037929076.1	XP_037785000.1 bromodomain and PHD finger-containing protein 3-like isoform X1 [Penaeus monodon]	-	-	-
miR-21-3p	XM_037929077.1	XP_037785000.1 bromodomain and PHD finger-containing protein 3-like isoform X1 [Penaeus monodon]	-	-	-
miR-21-3p	XM_037929078.1	XP_037785000.1 bromodomain and PHD finger-containing protein 3-like isoform X1 [Penaeus monodon]	-	-	-
miR-21-3p	XM_037929079.1	XP_037785000.1 bromodomain and PHD finger-containing protein 3-like isoform X1 [Penaeus monodon]	-	-	-
miR-21-3p	XM_037929080.1	XP_037785000.1 bromodomain and PHD finger-containing protein 3-like isoform X1 [Penaeus monodon]	-	-	-
miR-21-3p	XM_037929126.1	XP_037785054.1 uncharacterized protein LOC119580895 [Penaeus monodon]	Cellular Processes;Human Diseases	Cell motility;Cancer: specific types	ko04810//Regulation of actin cytoskeleton;ko05215//Prostate cancer
miR-21-3p	XM_037929247.1	XP_037785175.1 tubulin beta chain [Penaeus monodon]	Human Diseases;Human Diseases;Human Diseases;Human Diseases;Human Diseases;Human Diseases;Human Diseases;Human Diseases;Cellular Processes;Cellular Processes	Neurodegenerative disease;Neurodegenerative disease;Neurodegenerative disease;Infectious disease: bacterial;Neurodegenerative disease;Neurodegenerative disease;Neurodegenerative disease;Infectious disease: bacterial;Transport and catabolism;Cellular community - eukaryotes	ko05022//Pathways of neurodegeneration - multiple diseases;ko05014//Amyotrophic lateral sclerosis;ko05010//Alzheimer disease;ko05132//Salmonella infection;ko05016//Huntington disease;ko05020//Prion disease;ko05012//Parkinson disease;ko05130//Pathogenic Escherichia coli infection;ko04145//Phagosome;ko04540//Gap junction
miR-21-3p	XM_037929402.1	XP_037785330.1 putative glucosylceramidase 4 [Penaeus monodon]	Metabolism;Cellular Processes;Metabolism;Metabolism	Global and overview maps;Transport and catabolism;Lipid metabolism;Glycan biosynthesis and metabolism	ko01100//Metabolic pathways;ko04142//Lysosome;ko00600//Sphingolipid metabolism;ko00511//Other glycan degradation
miR-21-3p	XM_037929612.1	XP_037785540.1 nucleolin-like [Penaeus monodon]	-	-	-
miR-21-3p	XM_037929816.1	XP_037785744.1 poly(U)-specific endoribonuclease-like [Penaeus monodon]	-	-	-
miR-21-3p	XM_037938793.1	XP_037794721.1 organic cation transporter protein-like isoform X1 [Penaeus monodon]	Human Diseases	Cancer: overview	ko05231//Choline metabolism in cancer
miR-21-3p	XM_037938794.1	XP_037794721.1 organic cation transporter protein-like isoform X1 [Penaeus monodon]	Human Diseases	Cancer: overview	ko05231//Choline metabolism in cancer
miR-21-3p	XM_037938795.1	XP_037794721.1 organic cation transporter protein-like isoform X1 [Penaeus monodon]	Human Diseases	Cancer: overview	ko05231//Choline metabolism in cancer
miR-21-3p	XM_037938897.1	XP_037794825.1 thrombospondin-4-like [Penaeus monodon]	Human Diseases;Environmental Information Processing;Cellular Processes;Cellular Processes;Environmental Information Processing;Human Diseases	Infectious disease: viral;Signal transduction;Cellular community - eukaryotes;Transport and catabolism;Signaling molecules and interaction;Infectious disease: parasitic	ko05165//Human papillomavirus infection;ko04151//PI3K-Akt signaling pathway;ko04510//Focal adhesion;ko04145//Phagosome;ko04512//ECM-receptor interaction;ko05144//Malaria
miR-21-3p	XM_037939255.1	XP_037795183.1 ephrin type-B receptor 1-like [Penaeus monodon]	Organismal Systems;Organismal Systems	Development and regeneration;Development and regeneration	ko04360//Axon guidance;ko04361//Axon regeneration
miR-21-3p	XM_037939337.1	XP_037795265.1 astakine isoform X1 [Penaeus monodon]	-	-	-
miR-21-3p	XM_037939338.1	XP_037795265.1 astakine isoform X1 [Penaeus monodon]	-	-	-
miR-21-3p	XM_037940272.1	XP_037796200.1 sodium channel protein para-like [Penaeus monodon]	-	-	-
miR-21-3p	XM_037940273.1	XP_037796201.1 sodium channel protein para-like [Penaeus monodon]	-	-	-
miR-21-3p	XM_037941054.1	XP_037796982.1 sorting nexin-14-like isoform X1 [Penaeus monodon]	-	-	-
miR-21-3p	XM_037941056.1	XP_037796982.1 sorting nexin-14-like isoform X1 [Penaeus monodon]	-	-	-
miR-21-3p	XM_037941057.1	XP_037796982.1 sorting nexin-14-like isoform X1 [Penaeus monodon]	-	-	-
miR-21-3p	XM_037941058.1	XP_037796982.1 sorting nexin-14-like isoform X1 [Penaeus monodon]	-	-	-
miR-21-3p	XM_037941710.1	XP_037797638.1 tetraspanin-5-like isoform X1 [Penaeus monodon]	-	-	-
miR-21-3p	XM_037941716.1	XP_037797638.1 tetraspanin-5-like isoform X1 [Penaeus monodon]	-	-	-
miR-21-3p	XM_037941723.1	XP_037797638.1 tetraspanin-5-like isoform X1 [Penaeus monodon]	-	-	-
miR-21-3p	XM_037941847.1	XP_037797775.1 protein Wnt-2b-A-like [Penaeus monodon]	Human Diseases;Human Diseases;Human Diseases;Human Diseases;Human Diseases;Environmental Information Processing;Human Diseases;Environmental Information Processing;Environmental Information Processing;Human Diseases;Cellular Processes;Human Diseases;Human Diseases;Organismal Systems;Human Diseases	Neurodegenerative disease;Neurodegenerative disease;Cancer: overview;Infectious disease: viral;Cancer: overview;Signal transduction;Endocrine and metabolic disease;Signal transduction;Signal transduction;Cancer: specific types;Cellular community - eukaryotes;Cancer: specific types;Cancer: specific types;Endocrine system;Cancer: specific types	ko05022//Pathways of neurodegeneration - multiple diseases;ko05010//Alzheimer disease;ko05200//Pathways in cancer;ko05165//Human papillomavirus infection;ko05205//Proteoglycans in cancer;ko04150//mTOR signaling pathway;ko04934//Cushing syndrome;ko04310//Wnt signaling pathway;ko04390//Hippo signaling pathway;ko05225//Hepatocellular carcinoma;ko04550//Signaling pathways regulating pluripotency of s…
miR-21-3p	XM_037942856.1	XP_037798784.1 LOW QUALITY PROTEIN: tryptophan--tRNA ligase, cytoplasmic-like [Penaeus monodon]	Genetic Information Processing	Translation	ko00970//Aminoacyl-tRNA biosynthesis
miR-21-3p	XM_037943043.1	XP_037798971.1 broad-complex core protein isoforms 1/2/3/4/5-like [Penaeus monodon]	-	-	-
miR-21-3p	XM_037943088.1	XP_037799016.1 uncharacterized protein LOC119594053 isoform X1 [Penaeus monodon]	-	-	-
miR-21-3p	XM_037943089.1	XP_037799016.1 uncharacterized protein LOC119594053 isoform X1 [Penaeus monodon]	-	-	-
miR-21-3p	XM_037943249.1	XP_037799177.1 protein slit-like isoform X1 [Penaeus monodon]	Organismal Systems;Organismal Systems	Development and regeneration;Development and regeneration	ko04360//Axon guidance;ko04361//Axon regeneration
miR-21-3p	XM_037943256.1	XP_037799177.1 protein slit-like isoform X1 [Penaeus monodon]	Organismal Systems;Organismal Systems	Development and regeneration;Development and regeneration	ko04360//Axon guidance;ko04361//Axon regeneration
miR-21-3p	XM_037943262.1	XP_037799177.1 protein slit-like isoform X1 [Penaeus monodon]	Organismal Systems;Organismal Systems	Development and regeneration;Development and regeneration	ko04360//Axon guidance;ko04361//Axon regeneration
miR-21-3p	XM_037943430.1	XP_037799358.1 uncharacterized protein LOC119594371 [Penaeus monodon]	-	-	-
miR-21-3p	XM_037943431.1	XP_037799358.1 uncharacterized protein LOC119594371 [Penaeus monodon]	-	-	-
miR-21-3p	XM_037943571.1	XP_037799499.1 uncharacterized protein LOC119594539 [Penaeus monodon]	-	-	-
miR-21-3p	XM_037944346.1	XP_037800274.1 brefeldin A-inhibited guanine nucleotide-exchange protein 3-like [Penaeus monodon]	-	-	-
miR-21-3p	XM_037944499.1	XP_037800427.1 ataxin-2 homolog [Penaeus monodon]	Human Diseases;Human Diseases;Human Diseases;Organismal Systems	Neurodegenerative disease;Neurodegenerative disease;Neurodegenerative disease;Environmental adaptation	ko05022//Pathways of neurodegeneration - multiple diseases;ko05014//Amyotrophic lateral sclerosis;ko05017//Spinocerebellar ataxia;ko04711//Circadian rhythm - fly
miR-21-3p	XM_037944850.1	XP_027226037.1 protein max-like isoform X1 [Penaeus vannamei]	Human Diseases;Environmental Information Processing;Human Diseases;Human Diseases	Cancer: overview;Signal transduction;Cancer: overview;Cancer: specific types	ko05200//Pathways in cancer;ko04010//MAPK signaling pathway;ko05202//Transcriptional misregulation in cancer;ko05222//Small cell lung cancer
miR-21-3p	XM_037944851.1	XP_027226037.1 protein max-like isoform X1 [Penaeus vannamei]	Human Diseases;Environmental Information Processing;Human Diseases;Human Diseases	Cancer: overview;Signal transduction;Cancer: overview;Cancer: specific types	ko05200//Pathways in cancer;ko04010//MAPK signaling pathway;ko05202//Transcriptional misregulation in cancer;ko05222//Small cell lung cancer
miR-21-3p	XM_037944852.1	XP_027226037.1 protein max-like isoform X1 [Penaeus vannamei]	Human Diseases;Environmental Information Processing;Human Diseases;Human Diseases	Cancer: overview;Signal transduction;Cancer: overview;Cancer: specific types	ko05200//Pathways in cancer;ko04010//MAPK signaling pathway;ko05202//Transcriptional misregulation in cancer;ko05222//Small cell lung cancer
miR-21-3p	XM_037944853.1	XP_027226037.1 protein max-like isoform X1 [Penaeus vannamei]	Human Diseases;Environmental Information Processing;Human Diseases;Human Diseases	Cancer: overview;Signal transduction;Cancer: overview;Cancer: specific types	ko05200//Pathways in cancer;ko04010//MAPK signaling pathway;ko05202//Transcriptional misregulation in cancer;ko05222//Small cell lung cancer
miR-21-3p	XM_037947812.1	XP_037803740.1 FERM domain-containing protein 3-like isoform X1 [Penaeus monodon]	-	-	-
miR-21-3p	XM_037948288.1	XP_037804216.1 coiled-coil domain-containing protein AGAP005037-like [Penaeus monodon]	-	-	-
miR-21-3p	XM_037948347.1	XP_037804275.1 syndecan-like [Penaeus monodon]	Human Diseases;Human Diseases;Organismal Systems;Environmental Information Processing;Human Diseases	Cancer: overview;Cardiovascular disease;Development and regeneration;Signaling molecules and interaction;Infectious disease: parasitic	ko05205//Proteoglycans in cancer;ko05418//Fluid shear stress and atherosclerosis;ko04361//Axon regeneration;ko04514//Cell adhesion molecules;ko05144//Malaria
miR-21-3p	XM_037949156.1	XP_037805084.1 gamma-aminobutyric acid receptor subunit beta-like [Penaeus monodon]	Environmental Information Processing;Organismal Systems;Organismal Systems;Organismal Systems;Human Diseases;Human Diseases	Signaling molecules and interaction;Nervous system;Nervous system;Nervous system;Substance dependence;Substance dependence	ko04080//Neuroactive ligand-receptor interaction;ko04723//Retrograde endocannabinoid signaling;ko04727//GABAergic synapse;ko04726//Serotonergic synapse;ko05032//Morphine addiction;ko05033//Nicotine addiction
miR-21-3p	XM_037949158.1	XP_037805086.1 LOW QUALITY PROTEIN: 46 kDa FK506-binding nuclear protein-like [Penaeus monodon]	-	-	-
miR-21-3p	XM_037949161.1	XP_037805089.1 facilitated trehalose transporter Tret1-like isoform X1 [Penaeus monodon]	-	-	-
miR-409-3p	XM_037919189.1	XP_037775117.1 zinc finger protein 493-like [Penaeus monodon]	Human Diseases	Infectious disease: viral	ko05168//Herpes simplex virus 1 infection
miR-409-3p	XM_037925892.1	XP_037781820.1 uncharacterized protein LOC119578156 isoform X1 [Penaeus monodon]	Human Diseases	Infectious disease: bacterial	ko05132//Salmonella infection
miR-409-3p	XM_037925893.1	XP_037781820.1 uncharacterized protein LOC119578156 isoform X1 [Penaeus monodon]	Human Diseases	Infectious disease: bacterial	ko05132//Salmonella infection
miR-409-3p	XM_037929072.1	XP_037785000.1 bromodomain and PHD finger-containing protein 3-like isoform X1 [Penaeus monodon]	-	-	-
miR-409-3p	XM_037929073.1	XP_037785000.1 bromodomain and PHD finger-containing protein 3-like isoform X1 [Penaeus monodon]	-	-	-
miR-409-3p	XM_037929074.1	XP_037785000.1 bromodomain and PHD finger-containing protein 3-like isoform X1 [Penaeus monodon]	-	-	-
miR-409-3p	XM_037929075.1	XP_037785000.1 bromodomain and PHD finger-containing protein 3-like isoform X1 [Penaeus monodon]	-	-	-
miR-409-3p	XM_037929076.1	XP_037785000.1 bromodomain and PHD finger-containing protein 3-like isoform X1 [Penaeus monodon]	-	-	-
miR-409-3p	XM_037929077.1	XP_037785000.1 bromodomain and PHD finger-containing protein 3-like isoform X1 [Penaeus monodon]	-	-	-
miR-409-3p	XM_037929078.1	XP_037785000.1 bromodomain and PHD finger-containing protein 3-like isoform X1 [Penaeus monodon]	-	-	-
miR-409-3p	XM_037929079.1	XP_037785000.1 bromodomain and PHD finger-containing protein 3-like isoform X1 [Penaeus monodon]	-	-	-
miR-409-3p	XM_037929080.1	XP_037785000.1 bromodomain and PHD finger-containing protein 3-like isoform X1 [Penaeus monodon]	-	-	-
miR-409-3p	XM_037939090.1	XP_037795018.1 uncharacterized protein LOC119590423 [Penaeus monodon]	-	-	-
miR-409-3p	XM_037944499.1	XP_037800427.1 ataxin-2 homolog [Penaeus monodon]	Human Diseases;Human Diseases;Human Diseases;Organismal Systems	Neurodegenerative disease;Neurodegenerative disease;Neurodegenerative disease;Environmental adaptation	ko05022//Pathways of neurodegeneration - multiple diseases;ko05014//Amyotrophic lateral sclerosis;ko05017//Spinocerebellar ataxia;ko04711//Circadian rhythm - fly
miR-409-3p	XM_037948191.1	XP_037804119.1 tyrosine-protein kinase transmembrane receptor Ror-like [Penaeus monodon]	Environmental Information Processing	Signal transduction	ko04310//Wnt signaling pathway
miR-409-3p	XM_037948192.1	XP_037804119.1 tyrosine-protein kinase transmembrane receptor Ror-like [Penaeus monodon]	Environmental Information Processing	Signal transduction	ko04310//Wnt signaling pathway
miR-409-3p	XM_037948193.1	XP_037804119.1 tyrosine-protein kinase transmembrane receptor Ror-like [Penaeus monodon]	Environmental Information Processing	Signal transduction	ko04310//Wnt signaling pathway
miR-409-3p	XM_037948194.1	XP_037804119.1 tyrosine-protein kinase transmembrane receptor Ror-like [Penaeus monodon]	Environmental Information Processing	Signal transduction	ko04310//Wnt signaling pathway
miR-423-5p	XM_037919592.1	XP_037775520.1 tubulin alpha-1 chain-like [Penaeus monodon]	Human Diseases;Human Diseases;Human Diseases;Human Diseases;Human Diseases;Human Diseases;Human Diseases;Human Diseases;Cellular Processes;Cellular Processes;Cellular Processes;Cellular Processes	Neurodegenerative disease;Neurodegenerative disease;Neurodegenerative disease;Infectious disease: bacterial;Neurodegenerative disease;Neurodegenerative disease;Neurodegenerative disease;Infectious disease: bacterial;Transport and catabolism;Cellular community - eukaryotes;Cell growth and death;Cellular community - eukaryotes	ko05022//Pathways of neurodegeneration - multiple diseases;ko05014//Amyotrophic lateral sclerosis;ko05010//Alzheimer disease;ko05132//Salmonella infection;ko05016//Huntington disease;ko05020//Prion disease;ko05012//Parkinson disease;ko05130//Pathogenic Escherichia coli infection;ko04145//Phagosome;ko04530//Tight junction;ko04210//Apoptosis;ko04540//Gap junction
miR-423-5p	XM_037919628.1	XP_037775556.1 potassium voltage-gated channel protein Shab-like, partial [Penaeus monodon]	-	-	-
miR-423-5p	XM_037919761.1	XP_037775689.1 uncharacterized protein LOC119572815 [Penaeus monodon]	-	-	-
miR-423-5p	XM_037920288.1	XP_037776216.1 tetratricopeptide repeat protein 7B-like isoform X1 [Penaeus monodon]	-	-	-
miR-423-5p	XM_037920289.1	XP_037776216.1 tetratricopeptide repeat protein 7B-like isoform X1 [Penaeus monodon]	-	-	-
miR-423-5p	XM_037920290.1	XP_037776216.1 tetratricopeptide repeat protein 7B-like isoform X1 [Penaeus monodon]	-	-	-
miR-423-5p	XM_037920291.1	XP_037776216.1 tetratricopeptide repeat protein 7B-like isoform X1 [Penaeus monodon]	-	-	-
miR-423-5p	XM_037920292.1	XP_037776216.1 tetratricopeptide repeat protein 7B-like isoform X1 [Penaeus monodon]	-	-	-
miR-423-5p	XM_037920376.1	XP_037776304.1 protein sax-3-like isoform X1 [Penaeus monodon]	Organismal Systems;Organismal Systems	Development and regeneration;Development and regeneration	ko04360//Axon guidance;ko04361//Axon regeneration
miR-423-5p	XM_037920383.1	XP_037776304.1 protein sax-3-like isoform X1 [Penaeus monodon]	Organismal Systems;Organismal Systems	Development and regeneration;Development and regeneration	ko04360//Axon guidance;ko04361//Axon regeneration
miR-423-5p	XM_037920838.1	XP_037776766.1 spectrin beta chain-like isoform X1 [Penaeus monodon]	-	-	-
miR-423-5p	XM_037920844.1	XP_037776766.1 spectrin beta chain-like isoform X1 [Penaeus monodon]	-	-	-
miR-423-5p	XM_037920851.1	XP_037776766.1 spectrin beta chain-like isoform X1 [Penaeus monodon]	-	-	-
miR-423-5p	XM_037920855.1	XP_037776766.1 spectrin beta chain-like isoform X1 [Penaeus monodon]	-	-	-
miR-423-5p	XM_037920856.1	XP_037776784.1 uncharacterized protein LOC119573754 [Penaeus monodon]	Environmental Information Processing;Organismal Systems	Signaling molecules and interaction;Nervous system	ko04080//Neuroactive ligand-receptor interaction;ko04724//Glutamatergic synapse
miR-423-5p	XM_037920861.1	XP_037776766.1 spectrin beta chain-like isoform X1 [Penaeus monodon]	-	-	-
miR-423-5p	XM_037920868.1	XP_037776766.1 spectrin beta chain-like isoform X1 [Penaeus monodon]	-	-	-
miR-423-5p	XM_037920872.1	XP_037776766.1 spectrin beta chain-like isoform X1 [Penaeus monodon]	-	-	-
miR-423-5p	XM_037920877.1	XP_037776766.1 spectrin beta chain-like isoform X1 [Penaeus monodon]	-	-	-
miR-423-5p	XM_037920882.1	XP_037776766.1 spectrin beta chain-like isoform X1 [Penaeus monodon]	-	-	-
miR-423-5p	XM_037920889.1	XP_037776766.1 spectrin beta chain-like isoform X1 [Penaeus monodon]	-	-	-
miR-423-5p	XM_037920897.1	XP_037776766.1 spectrin beta chain-like isoform X1 [Penaeus monodon]	-	-	-
miR-423-5p	XM_037920903.1	XP_037776766.1 spectrin beta chain-like isoform X1 [Penaeus monodon]	-	-	-
miR-423-5p	XM_037920909.1	XP_037776766.1 spectrin beta chain-like isoform X1 [Penaeus monodon]	-	-	-
miR-423-5p	XM_037920911.1	XP_037776839.1 osteocalcin 2-like [Penaeus monodon]	-	-	-
miR-423-5p	XM_037920913.1	XP_037776766.1 spectrin beta chain-like isoform X1 [Penaeus monodon]	-	-	-
miR-423-5p	XM_037920921.1	XP_037776766.1 spectrin beta chain-like isoform X1 [Penaeus monodon]	-	-	-
miR-423-5p	XM_037920929.1	XP_037776766.1 spectrin beta chain-like isoform X1 [Penaeus monodon]	-	-	-
miR-423-5p	XM_037920936.1	XP_037776766.1 spectrin beta chain-like isoform X1 [Penaeus monodon]	-	-	-
miR-423-5p	XM_037920942.1	XP_037776766.1 spectrin beta chain-like isoform X1 [Penaeus monodon]	-	-	-
miR-423-5p	XM_037920948.1	XP_037776766.1 spectrin beta chain-like isoform X1 [Penaeus monodon]	-	-	-
miR-423-5p	XM_037920953.1	XP_037776766.1 spectrin beta chain-like isoform X1 [Penaeus monodon]	-	-	-
miR-423-5p	XM_037920960.1	XP_037776766.1 spectrin beta chain-like isoform X1 [Penaeus monodon]	-	-	-
miR-423-5p	XM_037920968.1	XP_037776766.1 spectrin beta chain-like isoform X1 [Penaeus monodon]	-	-	-
miR-423-5p	XM_037920975.1	XP_037776766.1 spectrin beta chain-like isoform X1 [Penaeus monodon]	-	-	-
miR-423-5p	XM_037920982.1	XP_037776766.1 spectrin beta chain-like isoform X1 [Penaeus monodon]	-	-	-
miR-423-5p	XM_037920989.1	XP_037776766.1 spectrin beta chain-like isoform X1 [Penaeus monodon]	-	-	-
miR-423-5p	XM_037920993.1	XP_037776766.1 spectrin beta chain-like isoform X1 [Penaeus monodon]	-	-	-
miR-423-5p	XM_037921000.1	XP_037776766.1 spectrin beta chain-like isoform X1 [Penaeus monodon]	-	-	-
miR-423-5p	XM_037921004.1	XP_037776766.1 spectrin beta chain-like isoform X1 [Penaeus monodon]	-	-	-
miR-423-5p	XM_037921009.1	XP_037776766.1 spectrin beta chain-like isoform X1 [Penaeus monodon]	-	-	-
miR-423-5p	XM_037921015.1	XP_037776766.1 spectrin beta chain-like isoform X1 [Penaeus monodon]	-	-	-
miR-423-5p	XM_037921021.1	XP_037776766.1 spectrin beta chain-like isoform X1 [Penaeus monodon]	-	-	-
miR-423-5p	XM_037921024.1	XP_037776766.1 spectrin beta chain-like isoform X1 [Penaeus monodon]	-	-	-
miR-423-5p	XM_037921029.1	XP_037776766.1 spectrin beta chain-like isoform X1 [Penaeus monodon]	-	-	-
miR-423-5p	XM_037921034.1	XP_037776766.1 spectrin beta chain-like isoform X1 [Penaeus monodon]	-	-	-
miR-423-5p	XM_037921038.1	XP_037776766.1 spectrin beta chain-like isoform X1 [Penaeus monodon]	-	-	-
miR-423-5p	XM_037921043.1	XP_037776766.1 spectrin beta chain-like isoform X1 [Penaeus monodon]	-	-	-
miR-423-5p	XM_037921051.1	XP_037776766.1 spectrin beta chain-like isoform X1 [Penaeus monodon]	-	-	-
miR-423-5p	XM_037921057.1	XP_037776766.1 spectrin beta chain-like isoform X1 [Penaeus monodon]	-	-	-
miR-423-5p	XM_037921062.1	XP_037776766.1 spectrin beta chain-like isoform X1 [Penaeus monodon]	-	-	-
miR-423-5p	XM_037921070.1	XP_037776766.1 spectrin beta chain-like isoform X1 [Penaeus monodon]	-	-	-
miR-423-5p	XM_037921369.1	XP_037777297.1 uncharacterized protein LOC119574217 [Penaeus monodon]	Environmental Information Processing	Signal transduction	ko04350//TGF-beta signaling pathway
miR-423-5p	XM_037921522.1	XP_037777450.1 protein tiptop-like [Penaeus monodon]	-	-	-
miR-423-5p	XM_037921539.1	XP_037777467.1 SIN3-HDAC complex-associated factor-like isoform X1 [Penaeus monodon]	-	-	-
miR-423-5p	XM_037921540.1	XP_037777467.1 SIN3-HDAC complex-associated factor-like isoform X1 [Penaeus monodon]	-	-	-
miR-423-5p	XM_037921541.1	XP_037777467.1 SIN3-HDAC complex-associated factor-like isoform X1 [Penaeus monodon]	-	-	-
miR-423-5p	XM_037921542.1	XP_037777467.1 SIN3-HDAC complex-associated factor-like isoform X1 [Penaeus monodon]	-	-	-
miR-423-5p	XM_037921544.1	XP_037777467.1 SIN3-HDAC complex-associated factor-like isoform X1 [Penaeus monodon]	-	-	-
miR-423-5p	XM_037921545.1	XP_037777467.1 SIN3-HDAC complex-associated factor-like isoform X1 [Penaeus monodon]	-	-	-
miR-423-5p	XM_037921546.1	XP_037777467.1 SIN3-HDAC complex-associated factor-like isoform X1 [Penaeus monodon]	-	-	-
miR-423-5p	XM_037921547.1	XP_037777467.1 SIN3-HDAC complex-associated factor-like isoform X1 [Penaeus monodon]	-	-	-
miR-423-5p	XM_037921548.1	XP_037777467.1 SIN3-HDAC complex-associated factor-like isoform X1 [Penaeus monodon]	-	-	-
miR-423-5p	XM_037921712.1	XP_037777640.1 kelch-like protein 12 isoform X1 [Penaeus monodon]	-	-	-
miR-423-5p	XM_037921713.1	XP_037777640.1 kelch-like protein 12 isoform X1 [Penaeus monodon]	-	-	-
miR-423-5p	XM_037921714.1	XP_037777640.1 kelch-like protein 12 isoform X1 [Penaeus monodon]	-	-	-
miR-423-5p	XM_037921715.1	XP_037777640.1 kelch-like protein 12 isoform X1 [Penaeus monodon]	-	-	-
miR-423-5p	XM_037921716.1	XP_037777640.1 kelch-like protein 12 isoform X1 [Penaeus monodon]	-	-	-
miR-423-5p	XM_037921962.1	XP_037777889.1 solute carrier family 22 member 7-like isoform X1 [Penaeus monodon]	-	-	-
miR-423-5p	XM_037922084.1	XP_037778012.1 protein SMG9-like [Penaeus monodon]	-	-	-
miR-423-5p	XM_037922085.1	XP_037778012.1 protein SMG9-like [Penaeus monodon]	-	-	-
miR-423-5p	XM_037922695.1	XP_037778623.1 uncharacterized protein LOC119575201 [Penaeus monodon]	-	-	-
miR-423-5p	XM_037923114.1	XP_037779042.1 urotensin-2 receptor-like [Penaeus monodon]	Organismal Systems;Environmental Information Processing;Environmental Information Processing	Immune system;Signaling molecules and interaction;Signaling molecules and interaction	ko04062//Chemokine signaling pathway;ko04060//Cytokine-cytokine receptor interaction;ko04061//Viral protein interaction with cytokine and cytokine receptor
miR-423-5p	XM_037923115.1	XP_037779042.1 urotensin-2 receptor-like [Penaeus monodon]	Organismal Systems;Environmental Information Processing;Environmental Information Processing	Immune system;Signaling molecules and interaction;Signaling molecules and interaction	ko04062//Chemokine signaling pathway;ko04060//Cytokine-cytokine receptor interaction;ko04061//Viral protein interaction with cytokine and cytokine receptor
miR-423-5p	XM_037923190.1	XP_027225677.1 cofilin/actin-depolymerizing factor homolog [Penaeus vannamei]	Cellular Processes;Human Diseases;Organismal Systems;Human Diseases;Organismal Systems	Cell motility;Infectious disease: viral;Development and regeneration;Infectious disease: bacterial;Immune system	ko04810//Regulation of actin cytoskeleton;ko05170//Human immunodeficiency virus 1 infection;ko04360//Axon guidance;ko05133//Pertussis;ko04666//Fc gamma R-mediated phagocytosis
miR-423-5p	XM_037923547.1	XP_037779475.1 neuroligin 4-like [Penaeus monodon]	Environmental Information Processing	Signaling molecules and interaction	ko04514//Cell adhesion molecules
miR-423-5p	XM_037923603.1	XP_037779531.1 GRB2-associated-binding protein 1-like isoform X1 [Penaeus monodon]	-	-	-
miR-423-5p	XM_037923604.1	XP_037779531.1 GRB2-associated-binding protein 1-like isoform X1 [Penaeus monodon]	-	-	-
miR-423-5p	XM_037923876.1	XP_037779804.1 serpin B4-like [Penaeus monodon]	Human Diseases	Infectious disease: parasitic	ko05146//Amoebiasis
miR-423-5p	XM_037923884.1	XP_037779812.1 store-operated calcium entry-associated regulatory factor-like isoform X1 [Penaeus monodon]	-	-	-
miR-423-5p	XM_037923885.1	XP_037779812.1 store-operated calcium entry-associated regulatory factor-like isoform X1 [Penaeus monodon]	-	-	-
miR-423-5p	XM_037923886.1	XP_037779812.1 store-operated calcium entry-associated regulatory factor-like isoform X1 [Penaeus monodon]	-	-	-
miR-423-5p	XM_037924671.1	XP_037780599.1 glutamate decarboxylase-like [Penaeus monodon]	Metabolism;Organismal Systems;Metabolism;Metabolism;Metabolism;Metabolism;Human Diseases	Global and overview maps;Nervous system;Amino acid metabolism;Metabolism of other amino acids;Carbohydrate metabolism;Metabolism of other amino acids;Endocrine and metabolic disease	ko01100//Metabolic pathways;ko04727//GABAergic synapse;ko00250//Alanine, aspartate and glutamate metabolism;ko00410//beta-Alanine metabolism;ko00650//Butanoate metabolism;ko00430//Taurine and hypotaurine metabolism;ko04940//Type I diabetes mellitus
miR-423-5p	XM_037924740.1	XP_037780668.1 LOW QUALITY PROTEIN: leucine-rich repeat-containing protein 15-like [Penaeus monodon]	-	-	-
miR-423-5p	XM_037924768.1	XP_037780696.1 transcription factor Sp9-like isoform X1 [Penaeus monodon]	-	-	-
miR-423-5p	XM_037924769.1	XP_037780696.1 transcription factor Sp9-like isoform X1 [Penaeus monodon]	-	-	-
miR-423-5p	XM_037924771.1	XP_037780696.1 transcription factor Sp9-like isoform X1 [Penaeus monodon]	-	-	-
miR-423-5p	XM_037924798.1	XP_037780726.1 transcription factor SOX-14-like [Penaeus monodon]	-	-	-
miR-423-5p	XM_037924927.1	XP_027221147.1 trafficking protein particle complex subunit 2-like protein [Penaeus vannamei]	-	-	-
miR-423-5p	XM_037924932.1	XP_037780860.1 protein SMG7-like isoform X1 [Penaeus monodon]	Genetic Information Processing	Translation	ko03015//mRNA surveillance pathway
miR-423-5p	XM_037924933.1	XP_037780860.1 protein SMG7-like isoform X1 [Penaeus monodon]	Genetic Information Processing	Translation	ko03015//mRNA surveillance pathway
miR-423-5p	XM_037924934.1	XP_037780860.1 protein SMG7-like isoform X1 [Penaeus monodon]	Genetic Information Processing	Translation	ko03015//mRNA surveillance pathway
miR-423-5p	XM_037924935.1	XP_037780860.1 protein SMG7-like isoform X1 [Penaeus monodon]	Genetic Information Processing	Translation	ko03015//mRNA surveillance pathway
miR-423-5p	XM_037925475.1	XP_037781403.1 protein unc-13 homolog B-like isoform X1 [Penaeus monodon]	Organismal Systems	Nervous system	ko04721//Synaptic vesicle cycle
miR-423-5p	XM_037925476.1	XP_037781403.1 protein unc-13 homolog B-like isoform X1 [Penaeus monodon]	Organismal Systems	Nervous system	ko04721//Synaptic vesicle cycle
miR-423-5p	XM_037925477.1	XP_037781403.1 protein unc-13 homolog B-like isoform X1 [Penaeus monodon]	Organismal Systems	Nervous system	ko04721//Synaptic vesicle cycle
miR-423-5p	XM_037925478.1	XP_037781403.1 protein unc-13 homolog B-like isoform X1 [Penaeus monodon]	Organismal Systems	Nervous system	ko04721//Synaptic vesicle cycle
miR-423-5p	XM_037925479.1	XP_037781403.1 protein unc-13 homolog B-like isoform X1 [Penaeus monodon]	Organismal Systems	Nervous system	ko04721//Synaptic vesicle cycle
miR-423-5p	XM_037925480.1	XP_037781403.1 protein unc-13 homolog B-like isoform X1 [Penaeus monodon]	Organismal Systems	Nervous system	ko04721//Synaptic vesicle cycle
miR-423-5p	XM_037925481.1	XP_037781403.1 protein unc-13 homolog B-like isoform X1 [Penaeus monodon]	Organismal Systems	Nervous system	ko04721//Synaptic vesicle cycle
miR-423-5p	XM_037925482.1	XP_037781403.1 protein unc-13 homolog B-like isoform X1 [Penaeus monodon]	Organismal Systems	Nervous system	ko04721//Synaptic vesicle cycle
miR-423-5p	XM_037925483.1	XP_037781403.1 protein unc-13 homolog B-like isoform X1 [Penaeus monodon]	Organismal Systems	Nervous system	ko04721//Synaptic vesicle cycle
miR-423-5p	XM_037925484.1	XP_037781403.1 protein unc-13 homolog B-like isoform X1 [Penaeus monodon]	Organismal Systems	Nervous system	ko04721//Synaptic vesicle cycle
miR-423-5p	XM_037925485.1	XP_037781403.1 protein unc-13 homolog B-like isoform X1 [Penaeus monodon]	Organismal Systems	Nervous system	ko04721//Synaptic vesicle cycle
miR-423-5p	XM_037925486.1	XP_037781403.1 protein unc-13 homolog B-like isoform X1 [Penaeus monodon]	Organismal Systems	Nervous system	ko04721//Synaptic vesicle cycle
miR-423-5p	XM_037925487.1	XP_037781403.1 protein unc-13 homolog B-like isoform X1 [Penaeus monodon]	Organismal Systems	Nervous system	ko04721//Synaptic vesicle cycle
miR-423-5p	XM_037925488.1	XP_037781403.1 protein unc-13 homolog B-like isoform X1 [Penaeus monodon]	Organismal Systems	Nervous system	ko04721//Synaptic vesicle cycle
miR-423-5p	XM_037925765.1	XP_037781693.1 uncharacterized protein LOC119578043 isoform X1 [Penaeus monodon]	-	-	-
miR-423-5p	XM_037925766.1	XP_037781693.1 uncharacterized protein LOC119578043 isoform X1 [Penaeus monodon]	-	-	-
miR-423-5p	XM_037925767.1	XP_037781693.1 uncharacterized protein LOC119578043 isoform X1 [Penaeus monodon]	-	-	-
miR-423-5p	XM_037925913.1	XP_037781841.1 protein jagged-2-like [Penaeus monodon]	Human Diseases;Human Diseases;Human Diseases;Environmental Information Processing;Environmental Information Processing;Human Diseases;Human Diseases;Environmental Information Processing;Organismal Systems	Cancer: overview;Infectious disease: viral;Cancer: overview;Signal transduction;Signal transduction;Cancer: specific types;Drug resistance: antineoplastic;Signal transduction;Immune system	ko05200//Pathways in cancer;ko05165//Human papillomavirus infection;ko05207//Chemical carcinogenesis - receptor activation;ko04371//Apelin signaling pathway;ko04668//TNF signaling pathway;ko05224//Breast cancer;ko01522//Endocrine resistance;ko04330//Notch signaling pathway;ko04658//Th1 and Th2 cell differentiation
miR-423-5p	XM_037926532.1	XP_037782460.1 uncharacterized protein LOC119578875 [Penaeus monodon]	-	-	-
miR-423-5p	XM_037926547.1	XP_037782475.1 brain tumor protein-like [Penaeus monodon]	-	-	-
miR-423-5p	XM_037926595.1	XP_037782523.1 carboxypeptidase B-like [Penaeus monodon]	-	-	-
miR-423-5p	XM_037926597.1	XP_037782523.1 carboxypeptidase B-like [Penaeus monodon]	-	-	-
miR-423-5p	XM_037927061.1	XP_037782989.1 mid1-interacting protein 1-like [Penaeus monodon]	-	-	-
miR-423-5p	XM_037927103.1	XP_037783031.1 biorientation of chromosomes in cell division protein 1-like 1 isoform X1 [Penaeus monodon]	-	-	-
miR-423-5p	XM_037927104.1	XP_037783031.1 biorientation of chromosomes in cell division protein 1-like 1 isoform X1 [Penaeus monodon]	-	-	-
miR-423-5p	XM_037927105.1	XP_037783031.1 biorientation of chromosomes in cell division protein 1-like 1 isoform X1 [Penaeus monodon]	-	-	-
miR-423-5p	XM_037927365.1	XP_037783293.1 semaphorin-1A-like isoform X1 [Penaeus monodon]	-	-	-
miR-423-5p	XM_037927504.1	XP_037783432.1 LIM homeobox transcription factor 1-alpha-like isoform X1 [Penaeus monodon]	-	-	-
miR-423-5p	XM_037927505.1	XP_037783432.1 LIM homeobox transcription factor 1-alpha-like isoform X1 [Penaeus monodon]	-	-	-
miR-423-5p	XM_037927942.1	XP_037783870.1 LOW QUALITY PROTEIN: histone demethylase UTY-like [Penaeus monodon]	Human Diseases	Cancer: overview	ko05202//Transcriptional misregulation in cancer
miR-423-5p	XM_037927999.1	XP_037783927.1 LOW QUALITY PROTEIN: pollen-specific leucine-rich repeat extensin-like protein 1 [Penaeus monodon]	-	-	-
miR-423-5p	XM_037928490.1	XP_037784418.1 uncharacterized protein LOC119580373 [Penaeus monodon]	Cellular Processes	Cell growth and death	ko04210//Apoptosis
miR-423-5p	XM_037929586.1	XP_037785514.1 silk gland factor 3-like [Penaeus monodon]	-	-	-
miR-423-5p	XM_037930878.1	XP_037786806.1 alpha-ketoglutarate-dependent dioxygenase alkB homolog 4-like [Penaeus monodon]	-	-	-
miR-423-5p	XM_037938640.1	XP_027209889.1 protein DDI1 homolog 2-like isoform X1 [Penaeus vannamei]	-	-	-
miR-423-5p	XM_037938648.1	XP_027209889.1 protein DDI1 homolog 2-like isoform X1 [Penaeus vannamei]	-	-	-
miR-423-5p	XM_037938657.1	XP_027209889.1 protein DDI1 homolog 2-like isoform X1 [Penaeus vannamei]	-	-	-
miR-423-5p	XM_037938665.1	XP_027209889.1 protein DDI1 homolog 2-like isoform X1 [Penaeus vannamei]	-	-	-
miR-423-5p	XM_037938670.1	XP_027209889.1 protein DDI1 homolog 2-like isoform X1 [Penaeus vannamei]	-	-	-
miR-423-5p	XM_037938676.1	XP_027209889.1 protein DDI1 homolog 2-like isoform X1 [Penaeus vannamei]	-	-	-
miR-423-5p	XM_037938684.1	XP_027209889.1 protein DDI1 homolog 2-like isoform X1 [Penaeus vannamei]	-	-	-
miR-423-5p	XM_037939296.1	XP_037795224.1 histone-lysine N-methyltransferase Suv4-20-like [Penaeus monodon]	Metabolism;Metabolism	Global and overview maps;Amino acid metabolism	ko01100//Metabolic pathways;ko00310//Lysine degradation
miR-423-5p	XM_037939813.1	XP_037795741.1 tachykinin-like peptides receptor 99D [Penaeus monodon]	Environmental Information Processing;Environmental Information Processing	Signaling molecules and interaction;Signal transduction	ko04080//Neuroactive ligand-receptor interaction;ko04020//Calcium signaling pathway
miR-423-5p	XM_037940340.1	XP_037796268.1 allatostatin-like [Penaeus monodon]	-	-	-
miR-423-5p	XM_037940595.1	XP_037796523.1 glutamate [NMDA] receptor subunit 1-like [Penaeus monodon]	Human Diseases;Human Diseases;Human Diseases;Human Diseases;Environmental Information Processing;Human Diseases;Environmental Information Processing;Environmental Information Processing;Environmental Information Processing;Environmental Information Processing;Human Diseases;Organismal Systems;Human Diseases;Organismal Systems;Human Diseases;Human Diseases;Organismal Systems;Human Diseases	Neurodegenerative disease;Neurodegenerative disease;Neurodegenerative disease;Neurodegenerative disease;Signaling molecules and interaction;Neurodegenerative disease;Signal transduction;Signal transduction;Signal transduction;Signal transduction;Substance dependence;Nervous system;Neurodegenerative disease;Environmental adaptation;Substance dependence;Substance dependence;Nervous system;Substance…	ko05022//Pathways of neurodegeneration - multiple diseases;ko05014//Amyotrophic lateral sclerosis;ko05010//Alzheimer disease;ko05016//Huntington disease;ko04080//Neuroactive ligand-receptor interaction;ko05020//Prion disease;ko04015//Rap1 signaling pathway;ko04024//cAMP signaling pathway;ko04020//Calcium signaling pathway;ko04014//Ras signaling pathway;ko05034//Alcoholism;ko04724//Glutamatergic s…
miR-423-5p	XM_037941048.1	XP_037796976.1 uncharacterized protein LOC119592215 [Penaeus monodon]	-	-	-
miR-423-5p	XM_037941738.1	XP_037797666.1 uncharacterized protein LOC119592835 [Penaeus monodon]	-	-	-
miR-423-5p	XM_037941847.1	XP_037797775.1 protein Wnt-2b-A-like [Penaeus monodon]	Human Diseases;Human Diseases;Human Diseases;Human Diseases;Human Diseases;Environmental Information Processing;Human Diseases;Environmental Information Processing;Environmental Information Processing;Human Diseases;Cellular Processes;Human Diseases;Human Diseases;Organismal Systems;Human Diseases	Neurodegenerative disease;Neurodegenerative disease;Cancer: overview;Infectious disease: viral;Cancer: overview;Signal transduction;Endocrine and metabolic disease;Signal transduction;Signal transduction;Cancer: specific types;Cellular community - eukaryotes;Cancer: specific types;Cancer: specific types;Endocrine system;Cancer: specific types	ko05022//Pathways of neurodegeneration - multiple diseases;ko05010//Alzheimer disease;ko05200//Pathways in cancer;ko05165//Human papillomavirus infection;ko05205//Proteoglycans in cancer;ko04150//mTOR signaling pathway;ko04934//Cushing syndrome;ko04310//Wnt signaling pathway;ko04390//Hippo signaling pathway;ko05225//Hepatocellular carcinoma;ko04550//Signaling pathways regulating pluripotency of s…
miR-423-5p	XM_037943039.1	XP_037798967.1 zinc finger protein 579-like [Penaeus monodon]	-	-	-
miR-423-5p	XM_037943190.1	XP_037799118.1 frizzled-5-like [Penaeus monodon]	Human Diseases;Human Diseases;Human Diseases;Human Diseases;Human Diseases;Environmental Information Processing;Human Diseases;Environmental Information Processing;Environmental Information Processing;Human Diseases;Cellular Processes;Human Diseases;Human Diseases;Organismal Systems;Human Diseases	Neurodegenerative disease;Neurodegenerative disease;Cancer: overview;Infectious disease: viral;Cancer: overview;Signal transduction;Endocrine and metabolic disease;Signal transduction;Signal transduction;Cancer: specific types;Cellular community - eukaryotes;Cancer: specific types;Cancer: specific types;Endocrine system;Cancer: specific types	ko05022//Pathways of neurodegeneration - multiple diseases;ko05010//Alzheimer disease;ko05200//Pathways in cancer;ko05165//Human papillomavirus infection;ko05205//Proteoglycans in cancer;ko04150//mTOR signaling pathway;ko04934//Cushing syndrome;ko04310//Wnt signaling pathway;ko04390//Hippo signaling pathway;ko05225//Hepatocellular carcinoma;ko04550//Signaling pathways regulating pluripotency of s…
miR-423-5p	XM_037943785.1	XP_037799713.1 von Willebrand factor A domain-containing protein 5A-like isoform X1 [Penaeus monodon]	-	-	-
miR-423-5p	XM_037943786.1	XP_037799713.1 von Willebrand factor A domain-containing protein 5A-like isoform X1 [Penaeus monodon]	-	-	-
miR-423-5p	XM_037943787.1	XP_037799713.1 von Willebrand factor A domain-containing protein 5A-like isoform X1 [Penaeus monodon]	-	-	-
miR-423-5p	XM_037943788.1	XP_037799713.1 von Willebrand factor A domain-containing protein 5A-like isoform X1 [Penaeus monodon]	-	-	-
miR-423-5p	XM_037943789.1	XP_037799713.1 von Willebrand factor A domain-containing protein 5A-like isoform X1 [Penaeus monodon]	-	-	-
miR-423-5p	XM_037943790.1	XP_037799713.1 von Willebrand factor A domain-containing protein 5A-like isoform X1 [Penaeus monodon]	-	-	-
miR-423-5p	XM_037943791.1	XP_037799713.1 von Willebrand factor A domain-containing protein 5A-like isoform X1 [Penaeus monodon]	-	-	-
miR-423-5p	XM_037943792.1	XP_037799713.1 von Willebrand factor A domain-containing protein 5A-like isoform X1 [Penaeus monodon]	-	-	-
miR-423-5p	XM_037943794.1	XP_037799713.1 von Willebrand factor A domain-containing protein 5A-like isoform X1 [Penaeus monodon]	-	-	-
miR-423-5p	XM_037943795.1	XP_037799713.1 von Willebrand factor A domain-containing protein 5A-like isoform X1 [Penaeus monodon]	-	-	-
miR-423-5p	XM_037943796.1	XP_037799713.1 von Willebrand factor A domain-containing protein 5A-like isoform X1 [Penaeus monodon]	-	-	-
miR-423-5p	XM_037943797.1	XP_037799713.1 von Willebrand factor A domain-containing protein 5A-like isoform X1 [Penaeus monodon]	-	-	-
miR-423-5p	XM_037943798.1	XP_037799713.1 von Willebrand factor A domain-containing protein 5A-like isoform X1 [Penaeus monodon]	-	-	-
miR-423-5p	XM_037943799.1	XP_037799713.1 von Willebrand factor A domain-containing protein 5A-like isoform X1 [Penaeus monodon]	-	-	-
miR-423-5p	XM_037943800.1	XP_037799713.1 von Willebrand factor A domain-containing protein 5A-like isoform X1 [Penaeus monodon]	-	-	-
miR-423-5p	XM_037943801.1	XP_037799713.1 von Willebrand factor A domain-containing protein 5A-like isoform X1 [Penaeus monodon]	-	-	-
miR-423-5p	XM_037943802.1	XP_037799713.1 von Willebrand factor A domain-containing protein 5A-like isoform X1 [Penaeus monodon]	-	-	-
miR-423-5p	XM_037943803.1	XP_037799713.1 von Willebrand factor A domain-containing protein 5A-like isoform X1 [Penaeus monodon]	-	-	-
miR-423-5p	XM_037943804.1	XP_037799713.1 von Willebrand factor A domain-containing protein 5A-like isoform X1 [Penaeus monodon]	-	-	-
miR-423-5p	XM_037943805.1	XP_037799713.1 von Willebrand factor A domain-containing protein 5A-like isoform X1 [Penaeus monodon]	-	-	-
miR-423-5p	XM_037943806.1	XP_037799713.1 von Willebrand factor A domain-containing protein 5A-like isoform X1 [Penaeus monodon]	-	-	-
miR-423-5p	XM_037943807.1	XP_037799713.1 von Willebrand factor A domain-containing protein 5A-like isoform X1 [Penaeus monodon]	-	-	-
miR-423-5p	XM_037943808.1	XP_037799713.1 von Willebrand factor A domain-containing protein 5A-like isoform X1 [Penaeus monodon]	-	-	-
miR-423-5p	XM_037943809.1	XP_037799713.1 von Willebrand factor A domain-containing protein 5A-like isoform X1 [Penaeus monodon]	-	-	-
miR-423-5p	XM_037943810.1	XP_037799713.1 von Willebrand factor A domain-containing protein 5A-like isoform X1 [Penaeus monodon]	-	-	-
miR-423-5p	XM_037943811.1	XP_037799713.1 von Willebrand factor A domain-containing protein 5A-like isoform X1 [Penaeus monodon]	-	-	-
miR-423-5p	XM_037944349.1	XP_037800277.1 AT-rich interactive domain-containing protein 3C-like [Penaeus monodon]	-	-	-
miR-423-5p	XM_037944504.1	XP_037800432.1 LOW QUALITY PROTEIN: extensin-like [Penaeus monodon]	-	-	-
miR-423-5p	XM_037944549.1	XP_037800477.1 pyrethroid hydrolase Ces2a-like [Penaeus monodon]	Environmental Information Processing	Signaling molecules and interaction	ko04514//Cell adhesion molecules
miR-423-5p	XM_037944570.1	XP_037800499.1 uncharacterized protein LOC119595449 isoform X2 [Penaeus monodon]	Metabolism;Organismal Systems;Environmental Information Processing;Organismal Systems;Metabolism;Metabolism;Metabolism;Organismal Systems;Metabolism;Metabolism	Global and overview maps;Digestive system;Signal transduction;Circulatory system;Lipid metabolism;Lipid metabolism;Lipid metabolism;Digestive system;Lipid metabolism;Lipid metabolism	ko01100//Metabolic pathways;ko04972//Pancreatic secretion;ko04014//Ras signaling pathway;ko04270//Vascular smooth muscle contraction;ko00564//Glycerophospholipid metabolism;ko00565//Ether lipid metabolism;ko00590//Arachidonic acid metabolism;ko04975//Fat digestion and absorption;ko00591//Linoleic acid metabolism;ko00592//alpha-Linolenic acid metabolism
miR-423-5p	XM_037944571.1	XP_037800499.1 uncharacterized protein LOC119595449 isoform X2 [Penaeus monodon]	Metabolism;Organismal Systems;Environmental Information Processing;Organismal Systems;Metabolism;Metabolism;Metabolism;Organismal Systems;Metabolism;Metabolism	Global and overview maps;Digestive system;Signal transduction;Circulatory system;Lipid metabolism;Lipid metabolism;Lipid metabolism;Digestive system;Lipid metabolism;Lipid metabolism	ko01100//Metabolic pathways;ko04972//Pancreatic secretion;ko04014//Ras signaling pathway;ko04270//Vascular smooth muscle contraction;ko00564//Glycerophospholipid metabolism;ko00565//Ether lipid metabolism;ko00590//Arachidonic acid metabolism;ko04975//Fat digestion and absorption;ko00591//Linoleic acid metabolism;ko00592//alpha-Linolenic acid metabolism
miR-423-5p	XM_037944771.1	XP_037800699.1 adenylate cyclase type 6-like isoform X1 [Penaeus monodon]	Metabolism;Human Diseases;Human Diseases;Organismal Systems;Organismal Systems;Environmental Information Processing;Environmental Information Processing;Human Diseases;Organismal Systems;Human Diseases;Environmental Information Processing;Metabolism;Human Diseases;Human Diseases;Human Diseases;Human Diseases;Organismal Systems;Organismal Systems;Organismal Systems;Organismal Systems;Organismal Sy…	Global and overview maps;Cancer: overview;Neurodegenerative disease;Circulatory system;Environmental adaptation;Signal transduction;Signal transduction;Cardiovascular disease;Digestive system;Cancer: overview;Signal transduction;Nucleotide metabolism;Endocrine and metabolic disease;Infectious disease: viral;Infectious disease: viral;Substance dependence;Endocrine system;Nervous system;Aging;Immun…	ko01100//Metabolic pathways;ko05200//Pathways in cancer;ko05012//Parkinson disease;ko04261//Adrenergic signaling in cardiomyocytes;ko04714//Thermogenesis;ko04022//cGMP-PKG signaling pathway;ko04015//Rap1 signaling pathway;ko05414//Dilated cardiomyopathy;ko04972//Pancreatic secretion;ko05207//Chemical carcinogenesis - receptor activation;ko04024//cAMP signaling pathway;ko00230//Purine metabolism;k…
miR-423-5p	XM_037944772.1	XP_037800699.1 adenylate cyclase type 6-like isoform X1 [Penaeus monodon]	Metabolism;Human Diseases;Human Diseases;Organismal Systems;Organismal Systems;Environmental Information Processing;Environmental Information Processing;Human Diseases;Organismal Systems;Human Diseases;Environmental Information Processing;Metabolism;Human Diseases;Human Diseases;Human Diseases;Human Diseases;Organismal Systems;Organismal Systems;Organismal Systems;Organismal Systems;Organismal Sy…	Global and overview maps;Cancer: overview;Neurodegenerative disease;Circulatory system;Environmental adaptation;Signal transduction;Signal transduction;Cardiovascular disease;Digestive system;Cancer: overview;Signal transduction;Nucleotide metabolism;Endocrine and metabolic disease;Infectious disease: viral;Infectious disease: viral;Substance dependence;Endocrine system;Nervous system;Aging;Immun…	ko01100//Metabolic pathways;ko05200//Pathways in cancer;ko05012//Parkinson disease;ko04261//Adrenergic signaling in cardiomyocytes;ko04714//Thermogenesis;ko04022//cGMP-PKG signaling pathway;ko04015//Rap1 signaling pathway;ko05414//Dilated cardiomyopathy;ko04972//Pancreatic secretion;ko05207//Chemical carcinogenesis - receptor activation;ko04024//cAMP signaling pathway;ko00230//Purine metabolism;k…
miR-423-5p	XM_037945409.1	XP_037801337.1 uncharacterized protein LOC119596243 [Penaeus monodon]	Metabolism;Metabolism;Metabolism	Global and overview maps;Glycan biosynthesis and metabolism;Glycan biosynthesis and metabolism	ko01100//Metabolic pathways;ko00601//Glycosphingolipid biosynthesis - lacto and neolacto series;ko00603//Glycosphingolipid biosynthesis - globo and isoglobo series
miR-423-5p	XM_037945438.1	XP_037801366.1 T-box transcription factor TBX21-like [Penaeus monodon]	-	-	-
miR-423-5p	XM_037946386.1	XP_037802314.1 uncharacterized protein LOC119596978 [Penaeus monodon]	-	-	-
miR-423-5p	XM_037946793.1	XP_037802721.1 uncharacterized protein LOC119597261 isoform X1 [Penaeus monodon]	-	-	-
miR-423-5p	XM_037946794.1	XP_037802721.1 uncharacterized protein LOC119597261 isoform X1 [Penaeus monodon]	-	-	-
miR-423-5p	XM_037946799.1	XP_037802727.1 LIM/homeobox protein Lhx1-like [Penaeus monodon]	-	-	-
miR-423-5p	XM_037946996.1	XP_037802924.1 stromelysin-3-like [Penaeus monodon]	Organismal Systems	Endocrine system	ko04928//Parathyroid hormone synthesis, secretion and action
miR-423-5p	XM_037947001.1	XP_037802924.1 stromelysin-3-like [Penaeus monodon]	Organismal Systems	Endocrine system	ko04928//Parathyroid hormone synthesis, secretion and action
miR-423-5p	XM_037947389.1	XP_037803317.1 serine/threonine-protein kinase Chk2-like [Penaeus monodon]	Human Diseases;Cellular Processes;Cellular Processes;Cellular Processes	Infectious disease: viral;Cell growth and death;Cell growth and death;Cell growth and death	ko05166//Human T-cell leukemia virus 1 infection;ko04218//Cellular senescence;ko04110//Cell cycle;ko04115//p53 signaling pathway
miR-423-5p	XM_037947390.1	XP_037803317.1 serine/threonine-protein kinase Chk2-like [Penaeus monodon]	Human Diseases;Cellular Processes;Cellular Processes;Cellular Processes	Infectious disease: viral;Cell growth and death;Cell growth and death;Cell growth and death	ko05166//Human T-cell leukemia virus 1 infection;ko04218//Cellular senescence;ko04110//Cell cycle;ko04115//p53 signaling pathway
miR-423-5p	XM_037947533.1	XP_037803459.1 solute carrier family 25 member 46-like isoform X1 [Penaeus monodon]	-	-	-
miR-423-5p	XM_037947534.1	XP_037803459.1 solute carrier family 25 member 46-like isoform X1 [Penaeus monodon]	-	-	-
miR-423-5p	XM_037947608.1	XP_037803536.1 teneurin-a-like [Penaeus monodon]	-	-	-
miR-423-5p	XM_037947774.1	XP_037803702.1 ecdysone-induced protein 78C-like [Penaeus monodon]	-	-	-
miR-423-5p	XM_037947910.1	XP_037803838.1 E3 ubiquitin-protein ligase TRIM71-like [Penaeus monodon]	Human Diseases;Organismal Systems	Cancer: overview;Development and regeneration	ko05206//MicroRNAs in cancer;ko04361//Axon regeneration
miR-423-5p	XM_037948347.1	XP_037804275.1 syndecan-like [Penaeus monodon]	Human Diseases;Human Diseases;Organismal Systems;Environmental Information Processing;Human Diseases	Cancer: overview;Cardiovascular disease;Development and regeneration;Signaling molecules and interaction;Infectious disease: parasitic	ko05205//Proteoglycans in cancer;ko05418//Fluid shear stress and atherosclerosis;ko04361//Axon regeneration;ko04514//Cell adhesion molecules;ko05144//Malaria
miR-423-5p	XM_037948604.1	XP_037804532.1 aryl hydrocarbon receptor nuclear translocator homolog isoform X1 [Penaeus monodon]	Human Diseases;Human Diseases;Human Diseases;Human Diseases;Environmental Information Processing;Human Diseases	Cancer: overview;Cancer: overview;Cancer: overview;Endocrine and metabolic disease;Signal transduction;Cancer: specific types	ko05200//Pathways in cancer;ko05208//Chemical carcinogenesis - reactive oxygen species;ko05207//Chemical carcinogenesis - receptor activation;ko04934//Cushing syndrome;ko04066//HIF-1 signaling pathway;ko05211//Renal cell carcinoma
miR-423-5p	XM_037948605.1	XP_037804532.1 aryl hydrocarbon receptor nuclear translocator homolog isoform X1 [Penaeus monodon]	Human Diseases;Human Diseases;Human Diseases;Human Diseases;Environmental Information Processing;Human Diseases	Cancer: overview;Cancer: overview;Cancer: overview;Endocrine and metabolic disease;Signal transduction;Cancer: specific types	ko05200//Pathways in cancer;ko05208//Chemical carcinogenesis - reactive oxygen species;ko05207//Chemical carcinogenesis - receptor activation;ko04934//Cushing syndrome;ko04066//HIF-1 signaling pathway;ko05211//Renal cell carcinoma
miR-423-5p	XM_037948606.1	XP_037804532.1 aryl hydrocarbon receptor nuclear translocator homolog isoform X1 [Penaeus monodon]	Human Diseases;Human Diseases;Human Diseases;Human Diseases;Environmental Information Processing;Human Diseases	Cancer: overview;Cancer: overview;Cancer: overview;Endocrine and metabolic disease;Signal transduction;Cancer: specific types	ko05200//Pathways in cancer;ko05208//Chemical carcinogenesis - reactive oxygen species;ko05207//Chemical carcinogenesis - receptor activation;ko04934//Cushing syndrome;ko04066//HIF-1 signaling pathway;ko05211//Renal cell carcinoma
miR-423-5p	XM_037948607.1	XP_037804532.1 aryl hydrocarbon receptor nuclear translocator homolog isoform X1 [Penaeus monodon]	Human Diseases;Human Diseases;Human Diseases;Human Diseases;Environmental Information Processing;Human Diseases	Cancer: overview;Cancer: overview;Cancer: overview;Endocrine and metabolic disease;Signal transduction;Cancer: specific types	ko05200//Pathways in cancer;ko05208//Chemical carcinogenesis - reactive oxygen species;ko05207//Chemical carcinogenesis - receptor activation;ko04934//Cushing syndrome;ko04066//HIF-1 signaling pathway;ko05211//Renal cell carcinoma
miR-423-5p	XM_037948608.1	XP_037804532.1 aryl hydrocarbon receptor nuclear translocator homolog isoform X1 [Penaeus monodon]	Human Diseases;Human Diseases;Human Diseases;Human Diseases;Environmental Information Processing;Human Diseases	Cancer: overview;Cancer: overview;Cancer: overview;Endocrine and metabolic disease;Signal transduction;Cancer: specific types	ko05200//Pathways in cancer;ko05208//Chemical carcinogenesis - reactive oxygen species;ko05207//Chemical carcinogenesis - receptor activation;ko04934//Cushing syndrome;ko04066//HIF-1 signaling pathway;ko05211//Renal cell carcinoma
miR-423-5p	XM_037948609.1	XP_037804532.1 aryl hydrocarbon receptor nuclear translocator homolog isoform X1 [Penaeus monodon]	Human Diseases;Human Diseases;Human Diseases;Human Diseases;Environmental Information Processing;Human Diseases	Cancer: overview;Cancer: overview;Cancer: overview;Endocrine and metabolic disease;Signal transduction;Cancer: specific types	ko05200//Pathways in cancer;ko05208//Chemical carcinogenesis - reactive oxygen species;ko05207//Chemical carcinogenesis - receptor activation;ko04934//Cushing syndrome;ko04066//HIF-1 signaling pathway;ko05211//Renal cell carcinoma
miR-423-5p	XM_037948610.1	XP_037804532.1 aryl hydrocarbon receptor nuclear translocator homolog isoform X1 [Penaeus monodon]	Human Diseases;Human Diseases;Human Diseases;Human Diseases;Environmental Information Processing;Human Diseases	Cancer: overview;Cancer: overview;Cancer: overview;Endocrine and metabolic disease;Signal transduction;Cancer: specific types	ko05200//Pathways in cancer;ko05208//Chemical carcinogenesis - reactive oxygen species;ko05207//Chemical carcinogenesis - receptor activation;ko04934//Cushing syndrome;ko04066//HIF-1 signaling pathway;ko05211//Renal cell carcinoma
miR-423-5p	XM_037948611.1	XP_037804532.1 aryl hydrocarbon receptor nuclear translocator homolog isoform X1 [Penaeus monodon]	Human Diseases;Human Diseases;Human Diseases;Human Diseases;Environmental Information Processing;Human Diseases	Cancer: overview;Cancer: overview;Cancer: overview;Endocrine and metabolic disease;Signal transduction;Cancer: specific types	ko05200//Pathways in cancer;ko05208//Chemical carcinogenesis - reactive oxygen species;ko05207//Chemical carcinogenesis - receptor activation;ko04934//Cushing syndrome;ko04066//HIF-1 signaling pathway;ko05211//Renal cell carcinoma
miR-423-5p	XM_037948612.1	XP_037804532.1 aryl hydrocarbon receptor nuclear translocator homolog isoform X1 [Penaeus monodon]	Human Diseases;Human Diseases;Human Diseases;Human Diseases;Environmental Information Processing;Human Diseases	Cancer: overview;Cancer: overview;Cancer: overview;Endocrine and metabolic disease;Signal transduction;Cancer: specific types	ko05200//Pathways in cancer;ko05208//Chemical carcinogenesis - reactive oxygen species;ko05207//Chemical carcinogenesis - receptor activation;ko04934//Cushing syndrome;ko04066//HIF-1 signaling pathway;ko05211//Renal cell carcinoma
miR-423-5p	XM_037948613.1	XP_037804532.1 aryl hydrocarbon receptor nuclear translocator homolog isoform X1 [Penaeus monodon]	Human Diseases;Human Diseases;Human Diseases;Human Diseases;Environmental Information Processing;Human Diseases	Cancer: overview;Cancer: overview;Cancer: overview;Endocrine and metabolic disease;Signal transduction;Cancer: specific types	ko05200//Pathways in cancer;ko05208//Chemical carcinogenesis - reactive oxygen species;ko05207//Chemical carcinogenesis - receptor activation;ko04934//Cushing syndrome;ko04066//HIF-1 signaling pathway;ko05211//Renal cell carcinoma
miR-423-5p	XM_037948615.1	XP_037804532.1 aryl hydrocarbon receptor nuclear translocator homolog isoform X1 [Penaeus monodon]	Human Diseases;Human Diseases;Human Diseases;Human Diseases;Environmental Information Processing;Human Diseases	Cancer: overview;Cancer: overview;Cancer: overview;Endocrine and metabolic disease;Signal transduction;Cancer: specific types	ko05200//Pathways in cancer;ko05208//Chemical carcinogenesis - reactive oxygen species;ko05207//Chemical carcinogenesis - receptor activation;ko04934//Cushing syndrome;ko04066//HIF-1 signaling pathway;ko05211//Renal cell carcinoma
miR-423-5p	XM_037948616.1	XP_037804532.1 aryl hydrocarbon receptor nuclear translocator homolog isoform X1 [Penaeus monodon]	Human Diseases;Human Diseases;Human Diseases;Human Diseases;Environmental Information Processing;Human Diseases	Cancer: overview;Cancer: overview;Cancer: overview;Endocrine and metabolic disease;Signal transduction;Cancer: specific types	ko05200//Pathways in cancer;ko05208//Chemical carcinogenesis - reactive oxygen species;ko05207//Chemical carcinogenesis - receptor activation;ko04934//Cushing syndrome;ko04066//HIF-1 signaling pathway;ko05211//Renal cell carcinoma
miR-423-5p	XM_037948617.1	XP_037804532.1 aryl hydrocarbon receptor nuclear translocator homolog isoform X1 [Penaeus monodon]	Human Diseases;Human Diseases;Human Diseases;Human Diseases;Environmental Information Processing;Human Diseases	Cancer: overview;Cancer: overview;Cancer: overview;Endocrine and metabolic disease;Signal transduction;Cancer: specific types	ko05200//Pathways in cancer;ko05208//Chemical carcinogenesis - reactive oxygen species;ko05207//Chemical carcinogenesis - receptor activation;ko04934//Cushing syndrome;ko04066//HIF-1 signaling pathway;ko05211//Renal cell carcinoma
miR-423-5p	XM_037948618.1	XP_037804532.1 aryl hydrocarbon receptor nuclear translocator homolog isoform X1 [Penaeus monodon]	Human Diseases;Human Diseases;Human Diseases;Human Diseases;Environmental Information Processing;Human Diseases	Cancer: overview;Cancer: overview;Cancer: overview;Endocrine and metabolic disease;Signal transduction;Cancer: specific types	ko05200//Pathways in cancer;ko05208//Chemical carcinogenesis - reactive oxygen species;ko05207//Chemical carcinogenesis - receptor activation;ko04934//Cushing syndrome;ko04066//HIF-1 signaling pathway;ko05211//Renal cell carcinoma
miR-423-5p	XM_037948619.1	XP_037804532.1 aryl hydrocarbon receptor nuclear translocator homolog isoform X1 [Penaeus monodon]	Human Diseases;Human Diseases;Human Diseases;Human Diseases;Environmental Information Processing;Human Diseases	Cancer: overview;Cancer: overview;Cancer: overview;Endocrine and metabolic disease;Signal transduction;Cancer: specific types	ko05200//Pathways in cancer;ko05208//Chemical carcinogenesis - reactive oxygen species;ko05207//Chemical carcinogenesis - receptor activation;ko04934//Cushing syndrome;ko04066//HIF-1 signaling pathway;ko05211//Renal cell carcinoma
miR-423-5p	XM_037948627.1	XP_045595876.1 guanine nucleotide-binding protein G(s) subunit alpha isoform X3 [Procambarus clarkii]	Human Diseases;Human Diseases;Human Diseases;Organismal Systems;Organismal Systems;Environmental Information Processing;Human Diseases;Organismal Systems;Human Diseases;Environmental Information Processing;Environmental Information Processing;Human Diseases;Human Diseases;Human Diseases;Organismal Systems;Organismal Systems;Organismal Systems;Organismal Systems;Environmental Information Processin…	Cancer: overview;Infectious disease: viral;Neurodegenerative disease;Circulatory system;Environmental adaptation;Signal transduction;Cardiovascular disease;Digestive system;Cancer: overview;Signal transduction;Signal transduction;Endocrine and metabolic disease;Infectious disease: viral;Substance dependence;Endocrine system;Nervous system;Immune system;Development and regeneration;Signal transduc…	ko05200//Pathways in cancer;ko05165//Human papillomavirus infection;ko05012//Parkinson disease;ko04261//Adrenergic signaling in cardiomyocytes;ko04714//Thermogenesis;ko04015//Rap1 signaling pathway;ko05414//Dilated cardiomyopathy;ko04972//Pancreatic secretion;ko05207//Chemical carcinogenesis - receptor activation;ko04024//cAMP signaling pathway;ko04020//Calcium signaling pathway;ko04934//Cushing …
miR-423-5p	XM_037948667.1	XP_037804596.1 F-actin-uncapping protein LRRC16A-like isoform X2 [Penaeus monodon]	-	-	-
miR-423-5p	XM_037948668.1	XP_037804596.1 F-actin-uncapping protein LRRC16A-like isoform X2 [Penaeus monodon]	-	-	-
miR-423-5p	XM_037948669.1	XP_037804596.1 F-actin-uncapping protein LRRC16A-like isoform X2 [Penaeus monodon]	-	-	-
miR-423-5p	XM_037948670.1	XP_037804596.1 F-actin-uncapping protein LRRC16A-like isoform X2 [Penaeus monodon]	-	-	-
miR-423-5p	XM_037948671.1	XP_037804596.1 F-actin-uncapping protein LRRC16A-like isoform X2 [Penaeus monodon]	-	-	-
miR-423-5p	XM_037948673.1	XP_037804596.1 F-actin-uncapping protein LRRC16A-like isoform X2 [Penaeus monodon]	-	-	-
miR-423-5p	XM_037948674.1	XP_037804596.1 F-actin-uncapping protein LRRC16A-like isoform X2 [Penaeus monodon]	-	-	-
miR-423-5p	XM_037948675.1	XP_037804596.1 F-actin-uncapping protein LRRC16A-like isoform X2 [Penaeus monodon]	-	-	-
miR-423-5p	XM_037948676.1	XP_037804596.1 F-actin-uncapping protein LRRC16A-like isoform X2 [Penaeus monodon]	-	-	-
miR-423-5p	XM_037948677.1	XP_037804596.1 F-actin-uncapping protein LRRC16A-like isoform X2 [Penaeus monodon]	-	-	-
miR-423-5p	XM_037948678.1	XP_037804596.1 F-actin-uncapping protein LRRC16A-like isoform X2 [Penaeus monodon]	-	-	-
miR-423-5p	XM_037948679.1	XP_037804596.1 F-actin-uncapping protein LRRC16A-like isoform X2 [Penaeus monodon]	-	-	-
miR-423-5p	XM_037948680.1	XP_037804596.1 F-actin-uncapping protein LRRC16A-like isoform X2 [Penaeus monodon]	-	-	-
miR-423-5p	XM_037948681.1	XP_037804596.1 F-actin-uncapping protein LRRC16A-like isoform X2 [Penaeus monodon]	-	-	-
miR-423-5p	XM_037948682.1	XP_037804596.1 F-actin-uncapping protein LRRC16A-like isoform X2 [Penaeus monodon]	-	-	-
miR-423-5p	XM_037948683.1	XP_037804596.1 F-actin-uncapping protein LRRC16A-like isoform X2 [Penaeus monodon]	-	-	-
miR-423-5p	XM_037948684.1	XP_037804596.1 F-actin-uncapping protein LRRC16A-like isoform X2 [Penaeus monodon]	-	-	-
miR-423-5p	XM_037948685.1	XP_037804596.1 F-actin-uncapping protein LRRC16A-like isoform X2 [Penaeus monodon]	-	-	-
miR-423-5p	XM_037948686.1	XP_037804596.1 F-actin-uncapping protein LRRC16A-like isoform X2 [Penaeus monodon]	-	-	-
miR-423-5p	XM_037948687.1	XP_037804596.1 F-actin-uncapping protein LRRC16A-like isoform X2 [Penaeus monodon]	-	-	-
miR-423-5p	XM_037948688.1	XP_037804596.1 F-actin-uncapping protein LRRC16A-like isoform X2 [Penaeus monodon]	-	-	-
miR-423-5p	XM_037948689.1	XP_037804596.1 F-actin-uncapping protein LRRC16A-like isoform X2 [Penaeus monodon]	-	-	-
miR-423-5p	XM_037948690.1	XP_037804596.1 F-actin-uncapping protein LRRC16A-like isoform X2 [Penaeus monodon]	-	-	-
miR-423-5p	XM_037948691.1	XP_037804596.1 F-actin-uncapping protein LRRC16A-like isoform X2 [Penaeus monodon]	-	-	-
miR-423-5p	XM_037948692.1	XP_037804596.1 F-actin-uncapping protein LRRC16A-like isoform X2 [Penaeus monodon]	-	-	-
miR-423-5p	XM_037948693.1	XP_037804596.1 F-actin-uncapping protein LRRC16A-like isoform X2 [Penaeus monodon]	-	-	-
miR-423-5p	XM_037948694.1	XP_037804596.1 F-actin-uncapping protein LRRC16A-like isoform X2 [Penaeus monodon]	-	-	-
miR-423-5p	XM_037948695.1	XP_037804596.1 F-actin-uncapping protein LRRC16A-like isoform X2 [Penaeus monodon]	-	-	-
miR-423-5p	XM_037948941.1	XP_037804869.1 uncharacterized protein LOC119599197, partial [Penaeus monodon]	Environmental Information Processing;Organismal Systems	Signal transduction;Nervous system	ko04068//FoxO signaling pathway;ko04724//Glutamatergic synapse
miR-423-5p	XM_037949060.1	XP_037804988.1 BRD4-interacting chromatin-remodeling complex-associated protein-like isoform X1 [Penaeus monodon]	-	-	-
miR-423-5p	XM_037949061.1	XP_037804988.1 BRD4-interacting chromatin-remodeling complex-associated protein-like isoform X1 [Penaeus monodon]	-	-	-
miR-423-5p	XM_037949224.1	XP_037805152.1 uncharacterized protein LOC119599444 [Penaeus monodon]	-	-	-
miR-494-3p	XM_037920477.1	XP_037776405.1 E3 ubiquitin-protein ligase KCMF1-like isoform X1 [Penaeus monodon]	-	-	-
miR-494-3p	XM_037920486.1	XP_037776405.1 E3 ubiquitin-protein ligase KCMF1-like isoform X1 [Penaeus monodon]	-	-	-
miR-494-3p	XM_037920497.1	XP_037776405.1 E3 ubiquitin-protein ligase KCMF1-like isoform X1 [Penaeus monodon]	-	-	-
miR-494-3p	XM_037920504.1	XP_037776405.1 E3 ubiquitin-protein ligase KCMF1-like isoform X1 [Penaeus monodon]	-	-	-
miR-494-3p	XM_037920512.1	XP_037776405.1 E3 ubiquitin-protein ligase KCMF1-like isoform X1 [Penaeus monodon]	-	-	-
miR-494-3p	XM_037925323.1	XP_037781251.1 uncharacterized protein LOC119577769 [Penaeus monodon]	-	-	-
miR-494-3p	XM_037925324.1	XP_037781251.1 uncharacterized protein LOC119577769 [Penaeus monodon]	-	-	-
miR-494-3p	XM_037925325.1	XP_037781251.1 uncharacterized protein LOC119577769 [Penaeus monodon]	-	-	-
miR-494-3p	XM_037928036.1	XP_037783964.1 protein JTB-like [Penaeus monodon]	-	-	-
miR-494-3p	XM_037944892.1	XP_037800820.1 uncharacterized protein LOC119595757 [Penaeus monodon]	-	-	-
miR-494-3p	XM_037947898.1	XP_037803826.1 transcription initiation factor TFIID subunit 3-like [Penaeus monodon]	Genetic Information Processing	Transcription	ko03022//Basal transcription factors
miR-494-3p	XM_037948347.1	XP_037804275.1 syndecan-like [Penaeus monodon]	Human Diseases;Human Diseases;Organismal Systems;Environmental Information Processing;Human Diseases	Cancer: overview;Cardiovascular disease;Development and regeneration;Signaling molecules and interaction;Infectious disease: parasitic	ko05205//Proteoglycans in cancer;ko05418//Fluid shear stress and atherosclerosis;ko04361//Axon regeneration;ko04514//Cell adhesion molecules;ko05144//Malaria
miR-965-3p	XM_037926586.1	XP_037782516.1 uncharacterized protein LOC119578914 isoform X2 [Penaeus monodon]	-	-	-
miR-965-3p	XM_037926587.1	XP_037782516.1 uncharacterized protein LOC119578914 isoform X2 [Penaeus monodon]	-	-	-
miR-965-3p	XM_037926588.1	XP_037782516.1 uncharacterized protein LOC119578914 isoform X2 [Penaeus monodon]	-	-	-
miR-965-3p	XM_037941650.1	XP_037797578.1 skin secretory protein xP2-like [Penaeus monodon]	-	-	-
miR-1000-5p	XM_037920199.1	XP_037776127.1 ATP-dependent Clp protease proteolytic subunit-like [Penaeus monodon]	Organismal Systems	Aging	ko04212//Longevity regulating pathway - worm
miR-1000-5p	XM_037925537.1	XP_037781465.1 succinate-semialdehyde dehydrogenase, mitochondrial-like [Penaeus monodon]	Metabolism;Metabolism;Metabolism	Global and overview maps;Amino acid metabolism;Carbohydrate metabolism	ko01100//Metabolic pathways;ko00250//Alanine, aspartate and glutamate metabolism;ko00650//Butanoate metabolism
miR-1000-5p	XM_037925623.1	XP_037781551.1 protein yippee-like 2 [Penaeus monodon]	-	-	-
miR-1000-5p	XM_037926547.1	XP_037782475.1 brain tumor protein-like [Penaeus monodon]	-	-	-
miR-1000-5p	XM_037926972.1	XP_037782900.1 uncharacterized protein LOC119579234 [Penaeus monodon]	-	-	-
miR-1000-5p	XM_037926973.1	XP_037782900.1 uncharacterized protein LOC119579234 [Penaeus monodon]	-	-	-
miR-1000-5p	XM_037929548.1	XP_037785476.1 uncharacterized protein LOC119581164 [Penaeus monodon]	-	-	-
miR-1000-5p	XM_037938679.1	XP_037794607.1 uncharacterized protein LOC119589959 [Penaeus monodon]	-	-	-
miR-1000-5p	XM_037942324.1	XP_037798252.1 BSD domain-containing protein 1-like isoform X1 [Penaeus monodon]	-	-	-
miR-1000-5p	XM_037942325.1	XP_037798252.1 BSD domain-containing protein 1-like isoform X1 [Penaeus monodon]	-	-	-
miR-1000-5p	XM_037942514.1	XP_037798442.1 acetylcholine receptor subunit alpha-type acr-16-like [Penaeus monodon]	-	-	-
miR-1000-5p	XM_037947004.1	XP_037802932.1 uncharacterized protein LOC119597435 isoform X1 [Penaeus monodon]	-	-	-
miR-1000-5p	XM_037947005.1	XP_037802932.1 uncharacterized protein LOC119597435 isoform X1 [Penaeus monodon]	-	-	-
